# Supplementary material for: Tradeoffs and synergy between material cycles and greenhouse gas emissions: Opportunities in a rapidly growing housing stock
Source: J Ind Ecol. 2024 Oct 28;28(6):1912–25. doi: 10.1111/jiec.13576 (PMC11667649; doi:10.1111/jiec.13576)
Supplement: Supplementary file 2 — Supporting information #2 provides the data from all figures in the manuscript and SI1. [file 44498_2024_2806042_MOESM2_ESM.xlsx]

## Sheet: 2.per material in CLT (2)
virgin GAS per material results
		CLT	concrete	steel
SES1 (high m2-hu)	2000	0	13720320000	686016000
SES1 (high m2-hu)	2001	0	7161974008	358098700
SES1 (high m2-hu)	2002	0	7606160744	380308037
SES1 (high m2-hu)	2003	0	7378371540	368918577
SES1 (high m2-hu)	2004	0	9832320000	491616000
SES1 (high m2-hu)	2005	0	10408319999	520415999
SES1 (high m2-hu)	2006	0	10700160000	535008000
SES1 (high m2-hu)	2007	0	10656000000	532800000
SES1 (high m2-hu)	2008	0	11652479999	582623999
SES1 (high m2-hu)	2009	0	12718080000	635904000
SES1 (high m2-hu)	2010	0	14904959999	745247999
SES1 (high m2-hu)	2011	0	16980480000	849024000
SES1 (high m2-hu)	2012	0	15427199999	771359999
SES1 (high m2-hu)	2013	0	17016960000	850848000
SES1 (high m2-hu)	2014	0	16408319999	820415999
SES1 (high m2-hu)	2015	0	18741119999	937055999
SES1 (high m2-hu)	2016	0	19036799999	951839999
SES1 (high m2-hu)	2017	0	18178560000	908928000
SES1 (high m2-hu)	2018	0	17656319999	882815999
SES1 (high m2-hu)	2019	0	18395519999	919775999
SES1 (high m2-hu)	2020	1045420	23320138061	1165916001
SES1 (high m2-hu)	2021	1623392	24300382964	1214877991
SES1 (high m2-hu)	2022	2491901	25043700274	1251968338
SES1 (high m2-hu)	2023	3799400	25656715520	1282505411
SES1 (high m2-hu)	2024	5764484	26186042168	1308800876
SES1 (high m2-hu)	2025	8707703	26655338614	1332009780
SES1 (high m2-hu)	2026	13093222	27077084121	1352715727
SES1 (high m2-hu)	2027	19579671	27457137410	1371154384
SES1 (high m2-hu)	2028	29072972	27796691920	1387306650
SES1 (high m2-hu)	2029	42760856	28093248955	1400944317
SES1 (high m2-hu)	2030	62086687	28341454814	1411674196
SES1 (high m2-hu)	2031	88594225	28534488799	1419021019
SES1 (high m2-hu)	2032	123568882	28666596193	1422585282
SES1 (high m2-hu)	2033	167465953	28736888975	1422282995
SES1 (high m2-hu)	2034	219294705	28753373638	1418600629
SES1 (high m2-hu)	2035	276342865	28734779081	1412710465
SES1 (high m2-hu)	2036	334616732	28707808833	1406294939
SES1 (high m2-hu)	2037	389945130	28700154446	1401101320
SES1 (high m2-hu)	2038	439157923	28733023822	1398465652
SES1 (high m2-hu)	2039	480696169	28817278350	1399066556
SES1 (high m2-hu)	2040	514496728	28954180782	1402972661
SES1 (high m2-hu)	2041	541461485	29138782066	1409858093
SES1 (high m2-hu)	2042	562896807	29363494511	1419229877
SES1 (high m2-hu)	2043	580125618	29620564451	1430585299
SES1 (high m2-hu)	2044	594293096	29903311216	1443490751
SES1 (high m2-hu)	2045	606307378	30206505829	1457605819
SES1 (high m2-hu)	2046	616851128	30526297795	1472678620
SES1 (high m2-hu)	2047	626420429	30859967306	1488530028
SES1 (high m2-hu)	2048	635367983	31205649447	1505036130
SES1 (high m2-hu)	2049	643940985	31562091962	1522112819
SES1 (high m2-hu)	2050	652310991	31928463714	1539703620
		CLT	concrete	steel
SES2 (medium m2-hu)	2000	0	13720320000	686016000
SES2 (medium m2-hu)	2001	0	7161974008	358098700
SES2 (medium m2-hu)	2002	0	7606160744	380308037
SES2 (medium m2-hu)	2003	0	7378371540	368918577
SES2 (medium m2-hu)	2004	0	9832320000	491616000
SES2 (medium m2-hu)	2005	0	10408319999	520415999
SES2 (medium m2-hu)	2006	0	10700160000	535008000
SES2 (medium m2-hu)	2007	0	10656000000	532800000
SES2 (medium m2-hu)	2008	0	11652479999	582623999
SES2 (medium m2-hu)	2009	0	12718080000	635904000
SES2 (medium m2-hu)	2010	0	14904959999	745247999
SES2 (medium m2-hu)	2011	0	16980480000	849024000
SES2 (medium m2-hu)	2012	0	15427199999	771359999
SES2 (medium m2-hu)	2013	0	17016960000	850848000
SES2 (medium m2-hu)	2014	0	16408319999	820415999
SES2 (medium m2-hu)	2015	0	18741119999	937055999
SES2 (medium m2-hu)	2016	0	19036799999	951839999
SES2 (medium m2-hu)	2017	0	18178560000	908928000
SES2 (medium m2-hu)	2018	0	17656319999	882815999
SES2 (medium m2-hu)	2019	0	18395519999	919775999
SES2 (medium m2-hu)	2020	1045420	23320138061	1165916001
SES2 (medium m2-hu)	2021	3996441	23913658838	1195335444
SES2 (medium m2-hu)	2022	6087117	24447065465	1221823987
SES2 (medium m2-hu)	2023	9209286	24840353657	1241216919
SES2 (medium m2-hu)	2024	13864513	25139730651	1255780989
SES2 (medium m2-hu)	2025	20781962	25367111432	1266548544
SES2 (medium m2-hu)	2026	31008139	25531843482	1273895962
SES2 (medium m2-hu)	2027	46013958	25635022809	1277750147
SES2 (medium m2-hu)	2028	67801422	25671166105	1277662854
SES2 (medium m2-hu)	2029	98962848	25629060253	1272848022
SES2 (medium m2-hu)	2030	142597888	25492981292	1262249932
SES2 (medium m2-hu)	2031	201939989	25245484294	1244715184
SES2 (medium m2-hu)	2032	279539355	24872860822	1219336612
SES2 (medium m2-hu)	2033	376004501	24373314433	1185971482
SES2 (medium m2-hu)	2034	488702138	23765345788	1145773795
SES2 (medium m2-hu)	2035	611268456	23090939953	1101396151
SES2 (medium m2-hu)	2036	734713886	22408591869	1056544954
SES2 (medium m2-hu)	2037	849926455	21777417535	1014968306
SES2 (medium m2-hu)	2038	950226963	21240924505	979422352
SES2 (medium m2-hu)	2039	1032591860	20819251375	951176926
SES2 (medium m2-hu)	2040	1097275636	20511584657	930169224
SES2 (medium m2-hu)	2041	1146569576	20304066490	915507123
SES2 (medium m2-hu)	2042	1183550698	20177761634	905976307
SES2 (medium m2-hu)	2043	1211243960	20113992823	900379890
SES2 (medium m2-hu)	2044	1232221089	20096896356	897701069
SES2 (medium m2-hu)	2045	1248494102	20114101404	897146355
SES2 (medium m2-hu)	2046	1261558153	20156458287	898128257
SES2 (medium m2-hu)	2047	1272488100	20217424245	900226178
SES2 (medium m2-hu)	2048	1282039839	20292418402	903145345
SES2 (medium m2-hu)	2049	1290736850	20378270569	906681733
SES2 (medium m2-hu)	2050	1298937339	20472793344	910694825
		CLT	concrete	steel
SES3 (low m2-hu)	2000	0	13720320000	686016000
SES3 (low m2-hu)	2001	0	7161974008	358098700
SES3 (low m2-hu)	2002	0	7606160744	380308037
SES3 (low m2-hu)	2003	0	7378371540	368918577
SES3 (low m2-hu)	2004	0	9832320000	491616000
SES3 (low m2-hu)	2005	0	10408319999	520415999
SES3 (low m2-hu)	2006	0	10700160000	535008000
SES3 (low m2-hu)	2007	0	10656000000	532800000
SES3 (low m2-hu)	2008	0	11652479999	582623999
SES3 (low m2-hu)	2009	0	12718080000	635904000
SES3 (low m2-hu)	2010	0	14904959999	745247999
SES3 (low m2-hu)	2011	0	16980480000	849024000
SES3 (low m2-hu)	2012	0	15427199999	771359999
SES3 (low m2-hu)	2013	0	17016960000	850848000
SES3 (low m2-hu)	2014	0	16408319999	820415999
SES3 (low m2-hu)	2015	0	18741119999	937055999
SES3 (low m2-hu)	2016	0	19036799999	951839999
SES3 (low m2-hu)	2017	0	18178560000	908928000
SES3 (low m2-hu)	2018	0	17656319999	882815999
SES3 (low m2-hu)	2019	0	18395519999	919775999
SES3 (low m2-hu)	2020	1045420	23320138061	1165916001
SES3 (low m2-hu)	2021	5556415	23738566577	1186445188
SES3 (low m2-hu)	2022	8433213	24177133889	1208123411
SES3 (low m2-hu)	2023	12713046	24470531470	1222421152
SES3 (low m2-hu)	2024	19070151	24664487550	1231566195
SES3 (low m2-hu)	2025	28480430	24779727878	1236509971
SES3 (low m2-hu)	2026	42338113	24823642367	1237500746
SES3 (low m2-hu)	2027	62593184	24794459152	1234280372
SES3 (low m2-hu)	2028	91884919	24682772286	1226149062
SES3 (low m2-hu)	2029	133607983	24472362513	1212000681
SES3 (low m2-hu)	2030	191785327	24141705997	1190409235
SES3 (low m2-hu)	2031	270554295	23667662943	1159857984
SES3 (low m2-hu)	2032	373072436	23032702246	1119195820
SES3 (low m2-hu)	2033	499862064	22235605436	1068316403
SES3 (low m2-hu)	2034	647139226	21302213565	1008840806
SES3 (low m2-hu)	2035	806253977	20289067570	944348205
SES3 (low m2-hu)	2036	965239830	19273605316	879750998
SES3 (low m2-hu)	2037	1112158851	18332917920	819941766
SES3 (low m2-hu)	2038	1238435534	17522566284	768444209
SES3 (low m2-hu)	2039	1340380609	16866906252	726796907
SES3 (low m2-hu)	2040	1418606931	16362819669	694790664
SES3 (low m2-hu)	2041	1476345054	15990442016	671151352
SES3 (low m2-hu)	2042	1517785266	15723718533	654211880
SES3 (low m2-hu)	2043	1546986824	15537349279	642354292
SES3 (low m2-hu)	2044	1567368941	15410031031	634216119
SES3 (low m2-hu)	2045	1581587708	15325242430	628740343
SES3 (low m2-hu)	2046	1591604732	15270808318	625147640
SES3 (low m2-hu)	2047	1598821934	15238042565	622881804
SES3 (low m2-hu)	2048	1604219255	15220871858	621553962
SES3 (low m2-hu)	2049	1608470764	15215096749	620895531
SES3 (low m2-hu)	2050	1612033967	15217823058	620722020

## Sheet: 5.GHG concrete (2)
GHG emissions per material results
Concrete
	Row Labels	base scenario	all scenarios combination	max recycling scenario	material substitution scenario	life extenstion scenario	fabrication yield scenario	past data
SES1 (high m2-hu)	2000		1.5047e+09	1.5047e+09	1.5047e+09	1.5047e+09	1.5047e+09	1.5047e+09
SES1 (high m2-hu)	2001		7.85448e+08	7.85448e+08	7.85448e+08	7.85448e+08	7.85448e+08	7.85448e+08
SES1 (high m2-hu)	2002		8.34161e+08	8.34161e+08	8.34161e+08	8.34161e+08	8.34161e+08	8.34161e+08
SES1 (high m2-hu)	2003		8.0918e+08	8.0918e+08	8.0918e+08	8.0918e+08	8.0918e+08	8.0918e+08
SES1 (high m2-hu)	2004		1.0783e+09	1.0783e+09	1.0783e+09	1.0783e+09	1.0783e+09	1.0783e+09
SES1 (high m2-hu)	2005		1.14147e+09	1.14147e+09	1.14147e+09	1.14147e+09	1.14147e+09	1.14147e+09
SES1 (high m2-hu)	2006		1.17348e+09	1.17348e+09	1.17348e+09	1.17348e+09	1.17348e+09	1.17348e+09
SES1 (high m2-hu)	2007		1.16863e+09	1.16863e+09	1.16863e+09	1.16863e+09	1.16863e+09	1.16863e+09
SES1 (high m2-hu)	2008		1.27792e+09	1.27792e+09	1.27792e+09	1.27792e+09	1.27792e+09	1.27792e+09
SES1 (high m2-hu)	2009		1.39478e+09	1.39478e+09	1.39478e+09	1.39478e+09	1.39478e+09	1.39478e+09
SES1 (high m2-hu)	2010		1.63461e+09	1.63461e+09	1.63461e+09	1.63461e+09	1.63461e+09	1.63461e+09
SES1 (high m2-hu)	2011		1.86223e+09	1.86223e+09	1.86223e+09	1.86223e+09	1.86223e+09	1.86223e+09
SES1 (high m2-hu)	2012		1.69189e+09	1.69189e+09	1.69189e+09	1.69189e+09	1.69189e+09	1.69189e+09
SES1 (high m2-hu)	2013		1.86624e+09	1.86624e+09	1.86624e+09	1.86624e+09	1.86624e+09	1.86624e+09
SES1 (high m2-hu)	2014		1.79949e+09	1.79949e+09	1.79949e+09	1.79949e+09	1.79949e+09	1.79949e+09
SES1 (high m2-hu)	2015		2.05532e+09	2.05532e+09	2.05532e+09	2.05532e+09	2.05532e+09	2.05532e+09
SES1 (high m2-hu)	2016		2.08775e+09	2.08775e+09	2.08775e+09	2.08775e+09	2.08775e+09	2.08775e+09
SES1 (high m2-hu)	2017		1.99363e+09	1.99363e+09	1.99363e+09	1.99363e+09	1.99363e+09	1.99363e+09
SES1 (high m2-hu)	2018		1.93635e+09	1.93635e+09	1.93635e+09	1.93635e+09	1.93635e+09	1.93635e+09
SES1 (high m2-hu)	2019		2.01742e+09	2.01742e+09	2.01742e+09	2.01742e+09	2.01742e+09	2.01742e+09
SES1 (high m2-hu)	2020		2.55743e+09	2.55823e+09	2.5575e+09	2.55823e+09	2.5581e+09	2.55823e+09
SES1 (high m2-hu)	2021	2.66613e+09	2.66275e+09	2.66425e+09	2.665e+09	2.66587e+09	2.66594e+09
SES1 (high m2-hu)	2022	2.74826e+09	2.74186e+09	2.74438e+09	2.74652e+09	2.74764e+09	2.74796e+09
SES1 (high m2-hu)	2023	2.8164e+09	2.80645e+09	2.81044e+09	2.81375e+09	2.81531e+09	2.81594e+09
SES1 (high m2-hu)	2024	2.87582e+09	2.86162e+09	2.8677e+09	2.8718e+09	2.87413e+09	2.87513e+09
SES1 (high m2-hu)	2025	2.92934e+09	2.90992e+09	2.919e+09	2.92327e+09	2.92688e+09	2.92829e+09
SES1 (high m2-hu)	2026	2.97866e+09	2.95268e+09	2.96604e+09	2.96952e+09	2.97524e+09	2.97707e+09
SES1 (high m2-hu)	2027	3.02486e+09	2.99047e+09	3.00991e+09	3.0112e+09	3.02027e+09	3.02249e+09
SES1 (high m2-hu)	2028	3.06873e+09	3.02334e+09	3.05139e+09	3.04844e+09	3.0627e+09	3.06521e+09
SES1 (high m2-hu)	2029	3.1108e+09	3.05091e+09	3.09103e+09	3.08096e+09	3.10303e+09	3.10562e+09
SES1 (high m2-hu)	2030	3.15151e+09	3.07247e+09	3.12925e+09	3.10818e+09	3.14165e+09	3.14399e+09
SES1 (high m2-hu)	2031	3.19117e+09	3.08716e+09	3.16639e+09	3.12935e+09	3.17883e+09	3.18045e+09
SES1 (high m2-hu)	2032	3.23006e+09	3.09423e+09	3.20269e+09	3.14384e+09	3.21478e+09	3.21511e+09
SES1 (high m2-hu)	2033	3.2684e+09	3.09353e+09	3.2384e+09	3.15155e+09	3.24966e+09	3.24814e+09
SES1 (high m2-hu)	2034	3.30637e+09	3.08597e+09	3.27369e+09	3.15336e+09	3.28359e+09	3.27984e+09
SES1 (high m2-hu)	2035	3.34414e+09	3.07372e+09	3.30872e+09	3.15132e+09	3.31665e+09	3.3107e+09
SES1 (high m2-hu)	2036	3.38185e+09	3.0599e+09	3.34364e+09	3.14836e+09	3.34892e+09	3.34135e+09
SES1 (high m2-hu)	2037	3.41961e+09	3.04772e+09	3.37856e+09	3.14752e+09	3.38044e+09	3.37242e+09
SES1 (high m2-hu)	2038	3.45756e+09	3.03961e+09	3.41361e+09	3.15113e+09	3.41123e+09	3.40441e+09
SES1 (high m2-hu)	2039	3.49578e+09	3.03677e+09	3.44888e+09	3.16037e+09	3.44131e+09	3.43761e+09
SES1 (high m2-hu)	2040	3.53438e+09	3.03922e+09	3.48447e+09	3.17538e+09	3.47068e+09	3.47212e+09
SES1 (high m2-hu)	2041	3.57344e+09	3.04628e+09	3.52045e+09	3.19563e+09	3.49934e+09	3.50792e+09
SES1 (high m2-hu)	2042	3.61304e+09	3.05694e+09	3.55692e+09	3.22027e+09	3.52726e+09	3.54492e+09
SES1 (high m2-hu)	2043	3.65325e+09	3.07017e+09	3.59393e+09	3.24846e+09	3.55442e+09	3.58305e+09
SES1 (high m2-hu)	2044	3.69415e+09	3.08509e+09	3.63155e+09	3.27947e+09	3.58079e+09	3.62223e+09
SES1 (high m2-hu)	2045	3.73578e+09	3.10097e+09	3.66984e+09	3.31272e+09	3.60634e+09	3.66241e+09
SES1 (high m2-hu)	2046	3.77821e+09	3.11729e+09	3.70885e+09	3.34779e+09	3.63102e+09	3.70356e+09
SES1 (high m2-hu)	2047	3.82148e+09	3.13364e+09	3.74863e+09	3.38439e+09	3.65481e+09	3.74568e+09
SES1 (high m2-hu)	2048	3.86564e+09	3.14972e+09	3.78921e+09	3.4223e+09	3.67765e+09	3.78875e+09
SES1 (high m2-hu)	2049	3.91071e+09	3.16533e+09	3.83063e+09	3.46139e+09	3.69951e+09	3.83278e+09
SES1 (high m2-hu)	2050	3.95673e+09	3.18031e+09	3.87291e+09	3.50157e+09	3.72036e+09	3.87779e+09
		base scenario	all scenarios combination	max recycling scenario	material substitution scenario	life extenstion scenario	fabrication yield scenario	past data
SES2 (medium m2-hu)	2000		1.5047e+09	1.5047e+09	1.5047e+09	1.5047e+09	1.5047e+09	1.5047e+09
SES2 (medium m2-hu)	2001		7.85448e+08	7.85448e+08	7.85448e+08	7.85448e+08	7.85448e+08	7.85448e+08
SES2 (medium m2-hu)	2002		8.34161e+08	8.34161e+08	8.34161e+08	8.34161e+08	8.34161e+08	8.34161e+08
SES2 (medium m2-hu)	2003		8.0918e+08	8.0918e+08	8.0918e+08	8.0918e+08	8.0918e+08	8.0918e+08
SES2 (medium m2-hu)	2004		1.0783e+09	1.0783e+09	1.0783e+09	1.0783e+09	1.0783e+09	1.0783e+09
SES2 (medium m2-hu)	2005		1.14147e+09	1.14147e+09	1.14147e+09	1.14147e+09	1.14147e+09	1.14147e+09
SES2 (medium m2-hu)	2006		1.17348e+09	1.17348e+09	1.17348e+09	1.17348e+09	1.17348e+09	1.17348e+09
SES2 (medium m2-hu)	2007		1.16863e+09	1.16863e+09	1.16863e+09	1.16863e+09	1.16863e+09	1.16863e+09
SES2 (medium m2-hu)	2008		1.27792e+09	1.27792e+09	1.27792e+09	1.27792e+09	1.27792e+09	1.27792e+09
SES2 (medium m2-hu)	2009		1.39478e+09	1.39478e+09	1.39478e+09	1.39478e+09	1.39478e+09	1.39478e+09
SES2 (medium m2-hu)	2010		1.63461e+09	1.63461e+09	1.63461e+09	1.63461e+09	1.63461e+09	1.63461e+09
SES2 (medium m2-hu)	2011		1.86223e+09	1.86223e+09	1.86223e+09	1.86223e+09	1.86223e+09	1.86223e+09
SES2 (medium m2-hu)	2012		1.69189e+09	1.69189e+09	1.69189e+09	1.69189e+09	1.69189e+09	1.69189e+09
SES2 (medium m2-hu)	2013		1.86624e+09	1.86624e+09	1.86624e+09	1.86624e+09	1.86624e+09	1.86624e+09
SES2 (medium m2-hu)	2014		1.79949e+09	1.79949e+09	1.79949e+09	1.79949e+09	1.79949e+09	1.79949e+09
SES2 (medium m2-hu)	2015		2.05532e+09	2.05532e+09	2.05532e+09	2.05532e+09	2.05532e+09	2.05532e+09
SES2 (medium m2-hu)	2016		2.08775e+09	2.08775e+09	2.08775e+09	2.08775e+09	2.08775e+09	2.08775e+09
SES2 (medium m2-hu)	2017		1.99363e+09	1.99363e+09	1.99363e+09	1.99363e+09	1.99363e+09	1.99363e+09
SES2 (medium m2-hu)	2018		1.93635e+09	1.93635e+09	1.93635e+09	1.93635e+09	1.93635e+09	1.93635e+09
SES2 (medium m2-hu)	2019		2.01742e+09	2.01742e+09	2.01742e+09	2.01742e+09	2.01742e+09	2.01742e+09
SES2 (medium m2-hu)	2020		2.55743e+09	2.55823e+09	2.5575e+09	2.55823e+09	2.5581e+09	2.55823e+09
SES2 (medium m2-hu)	2021	2.62538e+09	2.62183e+09	2.62512e+09	2.62259e+09	2.62512e+09	2.6249e+09
SES2 (medium m2-hu)	2022	2.68534e+09	2.67952e+09	2.68475e+09	2.68109e+09	2.68472e+09	2.6846e+09
SES2 (medium m2-hu)	2023	2.73065e+09	2.7217e+09	2.72975e+09	2.72422e+09	2.72957e+09	2.72953e+09
SES2 (medium m2-hu)	2024	2.76673e+09	2.75339e+09	2.76556e+09	2.75705e+09	2.76506e+09	2.76505e+09
SES2 (medium m2-hu)	2025	2.79649e+09	2.77694e+09	2.79509e+09	2.78199e+09	2.79408e+09	2.79398e+09
SES2 (medium m2-hu)	2026	2.82169e+09	2.79333e+09	2.82014e+09	2.80006e+09	2.81835e+09	2.81794e+09
SES2 (medium m2-hu)	2027	2.84348e+09	2.80259e+09	2.84188e+09	2.81137e+09	2.839e+09	2.83791e+09
SES2 (medium m2-hu)	2028	2.86264e+09	2.80402e+09	2.86116e+09	2.81533e+09	2.85678e+09	2.85444e+09
SES2 (medium m2-hu)	2029	2.87977e+09	2.79628e+09	2.87863e+09	2.81072e+09	2.87223e+09	2.86779e+09
SES2 (medium m2-hu)	2030	2.89529e+09	2.77749e+09	2.8948e+09	2.79579e+09	2.88574e+09	2.87804e+09
SES2 (medium m2-hu)	2031	2.90956e+09	2.74561e+09	2.91008e+09	2.76865e+09	2.89762e+09	2.88512e+09
SES2 (medium m2-hu)	2032	2.92284e+09	2.69901e+09	2.92482e+09	2.72779e+09	2.90808e+09	2.88901e+09
SES2 (medium m2-hu)	2033	2.93536e+09	2.63742e+09	2.93925e+09	2.673e+09	2.91729e+09	2.88986e+09
SES2 (medium m2-hu)	2034	2.94733e+09	2.56295e+09	2.95351e+09	2.60633e+09	2.92539e+09	2.88819e+09
SES2 (medium m2-hu)	2035	2.95889e+09	2.48039e+09	2.96761e+09	2.53236e+09	2.93247e+09	2.88491e+09
SES2 (medium m2-hu)	2036	2.97019e+09	2.39647e+09	2.98146e+09	2.45753e+09	2.9386e+09	2.88128e+09
SES2 (medium m2-hu)	2037	2.98136e+09	2.31801e+09	2.99498e+09	2.38831e+09	2.94383e+09	2.87851e+09
SES2 (medium m2-hu)	2038	2.99251e+09	2.25001e+09	3.00812e+09	2.32947e+09	2.9482e+09	2.87752e+09
SES2 (medium m2-hu)	2039	3.00374e+09	2.19475e+09	3.02089e+09	2.28323e+09	2.95172e+09	2.87878e+09
SES2 (medium m2-hu)	2040	3.01513e+09	2.15208e+09	3.0334e+09	2.24949e+09	2.95439e+09	2.88235e+09
SES2 (medium m2-hu)	2041	3.02677e+09	2.1203e+09	3.04578e+09	2.22673e+09	2.95622e+09	2.88802e+09
SES2 (medium m2-hu)	2042	3.03872e+09	2.09714e+09	3.05818e+09	2.21288e+09	2.95717e+09	2.8955e+09
SES2 (medium m2-hu)	2043	3.05105e+09	2.08035e+09	3.07072e+09	2.20588e+09	2.95724e+09	2.90447e+09
SES2 (medium m2-hu)	2044	3.06381e+09	2.068e+09	3.08353e+09	2.20401e+09	2.95638e+09	2.9147e+09
SES2 (medium m2-hu)	2045	3.07706e+09	2.05861e+09	3.09669e+09	2.2059e+09	2.95457e+09	2.92597e+09
SES2 (medium m2-hu)	2046	3.09082e+09	2.05104e+09	3.1103e+09	2.21054e+09	2.95176e+09	2.93815e+09
SES2 (medium m2-hu)	2047	3.10513e+09	2.04448e+09	3.1244e+09	2.21723e+09	2.94791e+09	2.95114e+09
SES2 (medium m2-hu)	2048	3.12002e+09	2.03835e+09	3.13903e+09	2.22545e+09	2.94299e+09	2.96487e+09
SES2 (medium m2-hu)	2049	3.1355e+09	2.03226e+09	3.15423e+09	2.23487e+09	2.93694e+09	2.9793e+09
SES2 (medium m2-hu)	2050	3.15159e+09	2.0259e+09	3.17002e+09	2.24523e+09	2.92974e+09	2.9944e+09
		base scenario	all scenarios combination	max recycling scenario	material substitution scenario	life extenstion scenario	fabrication yield scenario	past data
SES3 (low m2-hu)	2000		1.5047e+09	1.5047e+09	1.5047e+09	1.5047e+09	1.5047e+09	1.5047e+09
SES3 (low m2-hu)	2001		7.85448e+08	7.85448e+08	7.85448e+08	7.85448e+08	7.85448e+08	7.85448e+08
SES3 (low m2-hu)	2002		8.34161e+08	8.34161e+08	8.34161e+08	8.34161e+08	8.34161e+08	8.34161e+08
SES3 (low m2-hu)	2003		8.0918e+08	8.0918e+08	8.0918e+08	8.0918e+08	8.0918e+08	8.0918e+08
SES3 (low m2-hu)	2004		1.0783e+09	1.0783e+09	1.0783e+09	1.0783e+09	1.0783e+09	1.0783e+09
SES3 (low m2-hu)	2005		1.14147e+09	1.14147e+09	1.14147e+09	1.14147e+09	1.14147e+09	1.14147e+09
SES3 (low m2-hu)	2006		1.17348e+09	1.17348e+09	1.17348e+09	1.17348e+09	1.17348e+09	1.17348e+09
SES3 (low m2-hu)	2007		1.16863e+09	1.16863e+09	1.16863e+09	1.16863e+09	1.16863e+09	1.16863e+09
SES3 (low m2-hu)	2008		1.27792e+09	1.27792e+09	1.27792e+09	1.27792e+09	1.27792e+09	1.27792e+09
SES3 (low m2-hu)	2009		1.39478e+09	1.39478e+09	1.39478e+09	1.39478e+09	1.39478e+09	1.39478e+09
SES3 (low m2-hu)	2010		1.63461e+09	1.63461e+09	1.63461e+09	1.63461e+09	1.63461e+09	1.63461e+09
SES3 (low m2-hu)	2011		1.86223e+09	1.86223e+09	1.86223e+09	1.86223e+09	1.86223e+09	1.86223e+09
SES3 (low m2-hu)	2012		1.69189e+09	1.69189e+09	1.69189e+09	1.69189e+09	1.69189e+09	1.69189e+09
SES3 (low m2-hu)	2013		1.86624e+09	1.86624e+09	1.86624e+09	1.86624e+09	1.86624e+09	1.86624e+09
SES3 (low m2-hu)	2014		1.79949e+09	1.79949e+09	1.79949e+09	1.79949e+09	1.79949e+09	1.79949e+09
SES3 (low m2-hu)	2015		2.05532e+09	2.05532e+09	2.05532e+09	2.05532e+09	2.05532e+09	2.05532e+09
SES3 (low m2-hu)	2016		2.08775e+09	2.08775e+09	2.08775e+09	2.08775e+09	2.08775e+09	2.08775e+09
SES3 (low m2-hu)	2017		1.99363e+09	1.99363e+09	1.99363e+09	1.99363e+09	1.99363e+09	1.99363e+09
SES3 (low m2-hu)	2018		1.93635e+09	1.93635e+09	1.93635e+09	1.93635e+09	1.93635e+09	1.93635e+09
SES3 (low m2-hu)	2019		2.01742e+09	2.01742e+09	2.01742e+09	2.01742e+09	2.01742e+09	2.01742e+09
SES3 (low m2-hu)	2020		2.55743e+09	2.55823e+09	2.5575e+09	2.55823e+09	2.5581e+09	2.55823e+09
SES3 (low m2-hu)	2021	2.60727e+09	2.60547e+09	2.61003e+09	2.60339e+09	2.60688e+09	2.6063e+09
SES3 (low m2-hu)	2022	2.65737e+09	2.65567e+09	2.6629e+09	2.65149e+09	2.65648e+09	2.65591e+09
SES3 (low m2-hu)	2023	2.69253e+09	2.68984e+09	2.70094e+09	2.68366e+09	2.69099e+09	2.69034e+09
SES3 (low m2-hu)	2024	2.71824e+09	2.71291e+09	2.72962e+09	2.70493e+09	2.71589e+09	2.71494e+09
SES3 (low m2-hu)	2025	2.73744e+09	2.72711e+09	2.75193e+09	2.71757e+09	2.73408e+09	2.73252e+09
SES3 (low m2-hu)	2026	2.75193e+09	2.73316e+09	2.76968e+09	2.72239e+09	2.74733e+09	2.74461e+09
SES3 (low m2-hu)	2027	2.76286e+09	2.73079e+09	2.78411e+09	2.71919e+09	2.75677e+09	2.75204e+09
SES3 (low m2-hu)	2028	2.77105e+09	2.71883e+09	2.79611e+09	2.70694e+09	2.76315e+09	2.75517e+09
SES3 (low m2-hu)	2029	2.77709e+09	2.69538e+09	2.80639e+09	2.68386e+09	2.76704e+09	2.75399e+09
SES3 (low m2-hu)	2030	2.78142e+09	2.6579e+09	2.81554e+09	2.6476e+09	2.76882e+09	2.74827e+09
SES3 (low m2-hu)	2031	2.7844e+09	2.60366e+09	2.82405e+09	2.59561e+09	2.76878e+09	2.73762e+09
SES3 (low m2-hu)	2032	2.78629e+09	2.53052e+09	2.83231e+09	2.52598e+09	2.76715e+09	2.7218e+09
SES3 (low m2-hu)	2033	2.78735e+09	2.4382e+09	2.84057e+09	2.43856e+09	2.7641e+09	2.70093e+09
SES3 (low m2-hu)	2034	2.78775e+09	2.3295e+09	2.84891e+09	2.3362e+09	2.75974e+09	2.67587e+09
SES3 (low m2-hu)	2035	2.78766e+09	2.21082e+09	2.85717e+09	2.22508e+09	2.75416e+09	2.64828e+09
SES3 (low m2-hu)	2036	2.78723e+09	2.09102e+09	2.8651e+09	2.11372e+09	2.74743e+09	2.62037e+09
SES3 (low m2-hu)	2037	2.78658e+09	1.97906e+09	2.87238e+09	2.01056e+09	2.73959e+09	2.59432e+09
SES3 (low m2-hu)	2038	2.78583e+09	1.88146e+09	2.87884e+09	1.92168e+09	2.73066e+09	2.57173e+09
SES3 (low m2-hu)	2039	2.78505e+09	1.80114e+09	2.88443e+09	1.84978e+09	2.72064e+09	2.55333e+09
SES3 (low m2-hu)	2040	2.78435e+09	1.73777e+09	2.88927e+09	1.7945e+09	2.70953e+09	2.53911e+09
SES3 (low m2-hu)	2041	2.7838e+09	1.68902e+09	2.89354e+09	1.75366e+09	2.69729e+09	2.52858e+09
SES3 (low m2-hu)	2042	2.78347e+09	1.65181e+09	2.89745e+09	1.72441e+09	2.68391e+09	2.52108e+09
SES3 (low m2-hu)	2043	2.78341e+09	1.6231e+09	2.90122e+09	1.70397e+09	2.66933e+09	2.51597e+09
SES3 (low m2-hu)	2044	2.78366e+09	1.60034e+09	2.905e+09	1.69e+09	2.65352e+09	2.5127e+09
SES3 (low m2-hu)	2045	2.78429e+09	1.58154e+09	2.90894e+09	1.68071e+09	2.63641e+09	2.51087e+09
SES3 (low m2-hu)	2046	2.78531e+09	1.56521e+09	2.91314e+09	1.67474e+09	2.61795e+09	2.51015e+09
SES3 (low m2-hu)	2047	2.78675e+09	1.55026e+09	2.91768e+09	1.67114e+09	2.59808e+09	2.51035e+09
SES3 (low m2-hu)	2048	2.78863e+09	1.53595e+09	2.9226e+09	1.66926e+09	2.57674e+09	2.5113e+09
SES3 (low m2-hu)	2049	2.79097e+09	1.52174e+09	2.92796e+09	1.66863e+09	2.55386e+09	2.5129e+09
SES3 (low m2-hu)	2050	2.79375e+09	1.50724e+09	2.93376e+09	1.66893e+09	2.52939e+09	2.51507e+09
Steel
	Row Labels	base scenario	all scenarios combination	max recycling scenario	material substitution scenario	life extenstion scenario	fabrication yield scenario	past data
SES1 (high m2-hu)	2000		1.96663e+09	1.96663e+09	1.96663e+09	1.96663e+09	1.96663e+09	1.96663e+09
SES1 (high m2-hu)	2001		1.02658e+09	1.02658e+09	1.02658e+09	1.02658e+09	1.02658e+09	1.02658e+09
SES1 (high m2-hu)	2002		1.09025e+09	1.09025e+09	1.09025e+09	1.09025e+09	1.09025e+09	1.09025e+09
SES1 (high m2-hu)	2003		1.0576e+09	1.0576e+09	1.0576e+09	1.0576e+09	1.0576e+09	1.0576e+09
SES1 (high m2-hu)	2004		1.40934e+09	1.40934e+09	1.40934e+09	1.40934e+09	1.40934e+09	1.40934e+09
SES1 (high m2-hu)	2005		1.4919e+09	1.4919e+09	1.4919e+09	1.4919e+09	1.4919e+09	1.4919e+09
SES1 (high m2-hu)	2006		1.53373e+09	1.53373e+09	1.53373e+09	1.53373e+09	1.53373e+09	1.53373e+09
SES1 (high m2-hu)	2007		1.5274e+09	1.5274e+09	1.5274e+09	1.5274e+09	1.5274e+09	1.5274e+09
SES1 (high m2-hu)	2008		1.67024e+09	1.67024e+09	1.67024e+09	1.67024e+09	1.67024e+09	1.67024e+09
SES1 (high m2-hu)	2009		1.82298e+09	1.82298e+09	1.82298e+09	1.82298e+09	1.82298e+09	1.82298e+09
SES1 (high m2-hu)	2010		2.13644e+09	2.13644e+09	2.13644e+09	2.13644e+09	2.13644e+09	2.13644e+09
SES1 (high m2-hu)	2011		2.43394e+09	2.43394e+09	2.43394e+09	2.43394e+09	2.43394e+09	2.43394e+09
SES1 (high m2-hu)	2012		2.21129e+09	2.21129e+09	2.21129e+09	2.21129e+09	2.21129e+09	2.21129e+09
SES1 (high m2-hu)	2013		2.43917e+09	2.43917e+09	2.43917e+09	2.43917e+09	2.43917e+09	2.43917e+09
SES1 (high m2-hu)	2014		2.35193e+09	2.35193e+09	2.35193e+09	2.35193e+09	2.35193e+09	2.35193e+09
SES1 (high m2-hu)	2015		2.6863e+09	2.6863e+09	2.6863e+09	2.6863e+09	2.6863e+09	2.6863e+09
SES1 (high m2-hu)	2016		2.72869e+09	2.72869e+09	2.72869e+09	2.72869e+09	2.72869e+09	2.72869e+09
SES1 (high m2-hu)	2017		2.60567e+09	2.60567e+09	2.60567e+09	2.60567e+09	2.60567e+09	2.60567e+09
SES1 (high m2-hu)	2018		2.53081e+09	2.53081e+09	2.53081e+09	2.53081e+09	2.53081e+09	2.53081e+09
SES1 (high m2-hu)	2019		2.63677e+09	2.63677e+09	2.63677e+09	2.63677e+09	2.63677e+09	2.63677e+09
SES1 (high m2-hu)	2020		3.34225e+09	3.3436e+09	3.34239e+09	3.3436e+09	3.34344e+09	3.3436e+09
SES1 (high m2-hu)	2021	3.48463e+09	3.4437e+09	3.4461e+09	3.48275e+09	3.48429e+09	3.48438e+09
SES1 (high m2-hu)	2022	3.59197e+09	3.5086e+09	3.51254e+09	3.58908e+09	3.59116e+09	3.59158e+09
SES1 (high m2-hu)	2023	3.68103e+09	3.55282e+09	3.55893e+09	3.67662e+09	3.6796e+09	3.68043e+09
SES1 (high m2-hu)	2024	3.7587e+09	3.58324e+09	3.59245e+09	3.752e+09	3.75648e+09	3.75778e+09
SES1 (high m2-hu)	2025	3.82865e+09	3.60335e+09	3.61698e+09	3.81854e+09	3.82543e+09	3.82727e+09
SES1 (high m2-hu)	2026	3.8931e+09	3.61492e+09	3.63482e+09	3.87789e+09	3.88864e+09	3.89103e+09
SES1 (high m2-hu)	2027	3.95349e+09	3.61872e+09	3.64749e+09	3.93075e+09	3.94749e+09	3.95039e+09
SES1 (high m2-hu)	2028	4.01082e+09	3.61479e+09	3.65603e+09	3.97706e+09	4.00294e+09	4.00622e+09
SES1 (high m2-hu)	2029	4.06581e+09	3.6026e+09	3.6612e+09	4.01615e+09	4.05566e+09	4.05905e+09
SES1 (high m2-hu)	2030	4.11901e+09	3.58122e+09	3.66356e+09	4.04691e+09	4.10614e+09	4.10919e+09
SES1 (high m2-hu)	2031	4.17086e+09	3.54956e+09	3.66355e+09	4.06798e+09	4.15473e+09	4.15684e+09
SES1 (high m2-hu)	2032	4.22169e+09	3.50684e+09	3.66152e+09	4.07819e+09	4.20172e+09	4.20214e+09
SES1 (high m2-hu)	2033	4.2718e+09	3.45317e+09	3.65775e+09	4.07733e+09	4.2473e+09	4.24531e+09
SES1 (high m2-hu)	2034	4.32143e+09	3.39025e+09	3.65246e+09	4.06677e+09	4.29164e+09	4.28674e+09
SES1 (high m2-hu)	2035	4.37079e+09	3.32148e+09	3.64585e+09	4.04988e+09	4.33486e+09	4.32708e+09
SES1 (high m2-hu)	2036	4.42007e+09	3.25144e+09	3.63808e+09	4.03149e+09	4.37703e+09	4.36714e+09
SES1 (high m2-hu)	2037	4.46943e+09	3.18461e+09	3.62929e+09	4.0166e+09	4.41822e+09	4.40775e+09
SES1 (high m2-hu)	2038	4.51902e+09	3.12418e+09	3.61959e+09	4.00905e+09	4.45847e+09	4.44956e+09
SES1 (high m2-hu)	2039	4.56898e+09	3.07149e+09	3.60909e+09	4.01077e+09	4.49778e+09	4.49295e+09
SES1 (high m2-hu)	2040	4.61943e+09	3.02628e+09	3.59786e+09	4.02197e+09	4.53617e+09	4.53805e+09
SES1 (high m2-hu)	2041	4.67048e+09	2.98735e+09	3.58598e+09	4.04171e+09	4.57363e+09	4.58484e+09
SES1 (high m2-hu)	2042	4.72224e+09	2.95313e+09	3.5735e+09	4.06857e+09	4.61012e+09	4.63321e+09
SES1 (high m2-hu)	2043	4.7748e+09	2.92215e+09	3.56048e+09	4.10113e+09	4.64562e+09	4.68304e+09
SES1 (high m2-hu)	2044	4.82825e+09	2.89314e+09	3.54695e+09	4.13812e+09	4.68009e+09	4.73425e+09
SES1 (high m2-hu)	2045	4.88266e+09	2.86514e+09	3.53294e+09	4.17859e+09	4.71348e+09	4.78677e+09
SES1 (high m2-hu)	2046	4.93812e+09	2.83744e+09	3.51846e+09	4.2218e+09	4.74574e+09	4.84055e+09
SES1 (high m2-hu)	2047	4.99467e+09	2.80954e+09	3.50353e+09	4.26724e+09	4.77683e+09	4.89559e+09
SES1 (high m2-hu)	2048	5.05238e+09	2.78109e+09	3.48814e+09	4.31456e+09	4.80668e+09	4.95189e+09
SES1 (high m2-hu)	2049	5.11129e+09	2.75185e+09	3.4723e+09	4.36351e+09	4.83526e+09	5.00944e+09
SES1 (high m2-hu)	2050	5.17144e+09	2.72168e+09	3.45598e+09	4.41394e+09	4.8625e+09	5.06827e+09
	Row Labels	base scenario	all scenarios combination	max recycling scenario	material substitution scenario	life extenstion scenario	fabrication yield scenario	past data
SES2 (medium m2-hu)	2000		1.96663e+09	1.96663e+09	1.96663e+09	1.96663e+09	1.96663e+09	1.96663e+09
SES2 (medium m2-hu)	2001		1.02658e+09	1.02658e+09	1.02658e+09	1.02658e+09	1.02658e+09	1.02658e+09
SES2 (medium m2-hu)	2002		1.09025e+09	1.09025e+09	1.09025e+09	1.09025e+09	1.09025e+09	1.09025e+09
SES2 (medium m2-hu)	2003		1.0576e+09	1.0576e+09	1.0576e+09	1.0576e+09	1.0576e+09	1.0576e+09
SES2 (medium m2-hu)	2004		1.40934e+09	1.40934e+09	1.40934e+09	1.40934e+09	1.40934e+09	1.40934e+09
SES2 (medium m2-hu)	2005		1.4919e+09	1.4919e+09	1.4919e+09	1.4919e+09	1.4919e+09	1.4919e+09
SES2 (medium m2-hu)	2006		1.53373e+09	1.53373e+09	1.53373e+09	1.53373e+09	1.53373e+09	1.53373e+09
SES2 (medium m2-hu)	2007		1.5274e+09	1.5274e+09	1.5274e+09	1.5274e+09	1.5274e+09	1.5274e+09
SES2 (medium m2-hu)	2008		1.67024e+09	1.67024e+09	1.67024e+09	1.67024e+09	1.67024e+09	1.67024e+09
SES2 (medium m2-hu)	2009		1.82298e+09	1.82298e+09	1.82298e+09	1.82298e+09	1.82298e+09	1.82298e+09
SES2 (medium m2-hu)	2010		2.13644e+09	2.13644e+09	2.13644e+09	2.13644e+09	2.13644e+09	2.13644e+09
SES2 (medium m2-hu)	2011		2.43394e+09	2.43394e+09	2.43394e+09	2.43394e+09	2.43394e+09	2.43394e+09
SES2 (medium m2-hu)	2012		2.21129e+09	2.21129e+09	2.21129e+09	2.21129e+09	2.21129e+09	2.21129e+09
SES2 (medium m2-hu)	2013		2.43917e+09	2.43917e+09	2.43917e+09	2.43917e+09	2.43917e+09	2.43917e+09
SES2 (medium m2-hu)	2014		2.35193e+09	2.35193e+09	2.35193e+09	2.35193e+09	2.35193e+09	2.35193e+09
SES2 (medium m2-hu)	2015		2.6863e+09	2.6863e+09	2.6863e+09	2.6863e+09	2.6863e+09	2.6863e+09
SES2 (medium m2-hu)	2016		2.72869e+09	2.72869e+09	2.72869e+09	2.72869e+09	2.72869e+09	2.72869e+09
SES2 (medium m2-hu)	2017		2.60567e+09	2.60567e+09	2.60567e+09	2.60567e+09	2.60567e+09	2.60567e+09
SES2 (medium m2-hu)	2018		2.53081e+09	2.53081e+09	2.53081e+09	2.53081e+09	2.53081e+09	2.53081e+09
SES2 (medium m2-hu)	2019		2.63677e+09	2.63677e+09	2.63677e+09	2.63677e+09	2.63677e+09	2.63677e+09
SES2 (medium m2-hu)	2020		3.34225e+09	3.3436e+09	3.34239e+09	3.3436e+09	3.34344e+09	3.3436e+09
SES2 (medium m2-hu)	2021	3.43137e+09	3.36648e+09	3.37168e+09	3.42673e+09	3.43102e+09	3.43073e+09
SES2 (medium m2-hu)	2022	3.50973e+09	3.37958e+09	3.38764e+09	3.50266e+09	3.50893e+09	3.50877e+09
SES2 (medium m2-hu)	2023	3.56895e+09	3.37057e+09	3.38273e+09	3.55826e+09	3.56754e+09	3.56749e+09
SES2 (medium m2-hu)	2024	3.61611e+09	3.34651e+09	3.36453e+09	3.60001e+09	3.61393e+09	3.61391e+09
SES2 (medium m2-hu)	2025	3.65501e+09	3.31076e+09	3.33715e+09	3.63088e+09	3.65185e+09	3.65172e+09
SES2 (medium m2-hu)	2026	3.68795e+09	3.26476e+09	3.30308e+09	3.65194e+09	3.68358e+09	3.68304e+09
SES2 (medium m2-hu)	2027	3.71642e+09	3.20876e+09	3.26394e+09	3.66299e+09	3.71057e+09	3.70914e+09
SES2 (medium m2-hu)	2028	3.74147e+09	3.14202e+09	3.22087e+09	3.66274e+09	3.7338e+09	3.73075e+09
SES2 (medium m2-hu)	2029	3.76386e+09	3.0631e+09	3.17467e+09	3.64893e+09	3.754e+09	3.7482e+09
SES2 (medium m2-hu)	2030	3.78414e+09	2.97003e+09	3.12597e+09	3.61855e+09	3.77166e+09	3.76159e+09
SES2 (medium m2-hu)	2031	3.80279e+09	2.86089e+09	3.07523e+09	3.56828e+09	3.78718e+09	3.77085e+09
SES2 (medium m2-hu)	2032	3.82015e+09	2.73459e+09	3.02282e+09	3.49553e+09	3.80086e+09	3.77593e+09
SES2 (medium m2-hu)	2033	3.83652e+09	2.59207e+09	2.96905e+09	3.39988e+09	3.8129e+09	3.77705e+09
SES2 (medium m2-hu)	2034	3.85215e+09	2.43732e+09	2.91415e+09	3.28464e+09	3.82348e+09	3.77485e+09
SES2 (medium m2-hu)	2035	3.86726e+09	2.27742e+09	2.85831e+09	3.15743e+09	3.83273e+09	3.77058e+09
SES2 (medium m2-hu)	2036	3.88203e+09	2.12122e+09	2.80171e+09	3.02885e+09	3.84075e+09	3.76583e+09
SES2 (medium m2-hu)	2037	3.89664e+09	1.97679e+09	2.74448e+09	2.90966e+09	3.84759e+09	3.76221e+09
SES2 (medium m2-hu)	2038	3.91121e+09	1.84931e+09	2.68671e+09	2.80776e+09	3.85329e+09	3.76092e+09
SES2 (medium m2-hu)	2039	3.92588e+09	1.74033e+09	2.62851e+09	2.72678e+09	3.85789e+09	3.76256e+09
SES2 (medium m2-hu)	2040	3.94077e+09	1.64849e+09	2.56994e+09	2.66656e+09	3.86139e+09	3.76722e+09
SES2 (medium m2-hu)	2041	3.95598e+09	1.57087e+09	2.51105e+09	2.62453e+09	3.86377e+09	3.77463e+09
SES2 (medium m2-hu)	2042	3.9716e+09	1.50413e+09	2.45189e+09	2.59721e+09	3.86502e+09	3.78441e+09
SES2 (medium m2-hu)	2043	3.98772e+09	1.44528e+09	2.39248e+09	2.58116e+09	3.86511e+09	3.79614e+09
SES2 (medium m2-hu)	2044	4.0044e+09	1.39188e+09	2.33284e+09	2.57348e+09	3.86399e+09	3.80951e+09
SES2 (medium m2-hu)	2045	4.02171e+09	1.34213e+09	2.27297e+09	2.57189e+09	3.86162e+09	3.82424e+09
SES2 (medium m2-hu)	2046	4.03969e+09	1.29473e+09	2.21287e+09	2.57471e+09	3.85795e+09	3.84016e+09
SES2 (medium m2-hu)	2047	4.0584e+09	1.24881e+09	2.15253e+09	2.58072e+09	3.85292e+09	3.85714e+09
SES2 (medium m2-hu)	2048	4.07786e+09	1.20377e+09	2.09193e+09	2.58909e+09	3.84648e+09	3.87508e+09
SES2 (medium m2-hu)	2049	4.0981e+09	1.15923e+09	2.03103e+09	2.59923e+09	3.83858e+09	3.89395e+09
SES2 (medium m2-hu)	2050	4.11912e+09	1.11493e+09	1.96981e+09	2.61073e+09	3.82917e+09	3.91368e+09
	Row Labels	base scenario	all scenarios combination	max recycling scenario	material substitution scenario	life extenstion scenario	fabrication yield scenario	past data
SES3 (low m2-hu)	2000		1.96663e+09	1.96663e+09	1.96663e+09	1.96663e+09	1.96663e+09	1.96663e+09
SES3 (low m2-hu)	2001		1.02658e+09	1.02658e+09	1.02658e+09	1.02658e+09	1.02658e+09	1.02658e+09
SES3 (low m2-hu)	2002		1.09025e+09	1.09025e+09	1.09025e+09	1.09025e+09	1.09025e+09	1.09025e+09
SES3 (low m2-hu)	2003		1.0576e+09	1.0576e+09	1.0576e+09	1.0576e+09	1.0576e+09	1.0576e+09
SES3 (low m2-hu)	2004		1.40934e+09	1.40934e+09	1.40934e+09	1.40934e+09	1.40934e+09	1.40934e+09
SES3 (low m2-hu)	2005		1.4919e+09	1.4919e+09	1.4919e+09	1.4919e+09	1.4919e+09	1.4919e+09
SES3 (low m2-hu)	2006		1.53373e+09	1.53373e+09	1.53373e+09	1.53373e+09	1.53373e+09	1.53373e+09
SES3 (low m2-hu)	2007		1.5274e+09	1.5274e+09	1.5274e+09	1.5274e+09	1.5274e+09	1.5274e+09
SES3 (low m2-hu)	2008		1.67024e+09	1.67024e+09	1.67024e+09	1.67024e+09	1.67024e+09	1.67024e+09
SES3 (low m2-hu)	2009		1.82298e+09	1.82298e+09	1.82298e+09	1.82298e+09	1.82298e+09	1.82298e+09
SES3 (low m2-hu)	2010		2.13644e+09	2.13644e+09	2.13644e+09	2.13644e+09	2.13644e+09	2.13644e+09
SES3 (low m2-hu)	2011		2.43394e+09	2.43394e+09	2.43394e+09	2.43394e+09	2.43394e+09	2.43394e+09
SES3 (low m2-hu)	2012		2.21129e+09	2.21129e+09	2.21129e+09	2.21129e+09	2.21129e+09	2.21129e+09
SES3 (low m2-hu)	2013		2.43917e+09	2.43917e+09	2.43917e+09	2.43917e+09	2.43917e+09	2.43917e+09
SES3 (low m2-hu)	2014		2.35193e+09	2.35193e+09	2.35193e+09	2.35193e+09	2.35193e+09	2.35193e+09
SES3 (low m2-hu)	2015		2.6863e+09	2.6863e+09	2.6863e+09	2.6863e+09	2.6863e+09	2.6863e+09
SES3 (low m2-hu)	2016		2.72869e+09	2.72869e+09	2.72869e+09	2.72869e+09	2.72869e+09	2.72869e+09
SES3 (low m2-hu)	2017		2.60567e+09	2.60567e+09	2.60567e+09	2.60567e+09	2.60567e+09	2.60567e+09
SES3 (low m2-hu)	2018		2.53081e+09	2.53081e+09	2.53081e+09	2.53081e+09	2.53081e+09	2.53081e+09
SES3 (low m2-hu)	2019		2.63677e+09	2.63677e+09	2.63677e+09	2.63677e+09	2.63677e+09	2.63677e+09
SES3 (low m2-hu)	2020		3.34225e+09	3.3436e+09	3.34239e+09	3.3436e+09	3.34344e+09	3.3436e+09
SES3 (low m2-hu)	2021	3.40769e+09	3.31443e+09	3.32158e+09	3.40124e+09	3.40719e+09	3.40644e+09
SES3 (low m2-hu)	2022	3.47318e+09	3.2867e+09	3.29765e+09	3.46339e+09	3.47201e+09	3.47127e+09
SES3 (low m2-hu)	2023	3.51914e+09	3.23606e+09	3.25235e+09	3.50437e+09	3.51712e+09	3.51626e+09
SES3 (low m2-hu)	2024	3.55274e+09	3.16981e+09	3.19363e+09	3.53059e+09	3.54966e+09	3.54843e+09
SES3 (low m2-hu)	2025	3.57784e+09	3.0914e+09	3.12578e+09	3.54476e+09	3.57344e+09	3.5714e+09
SES3 (low m2-hu)	2026	3.59677e+09	3.00226e+09	3.05143e+09	3.5476e+09	3.59076e+09	3.5872e+09
SES3 (low m2-hu)	2027	3.61106e+09	2.90256e+09	2.9723e+09	3.53837e+09	3.60309e+09	3.59691e+09
SES3 (low m2-hu)	2028	3.62176e+09	2.79151e+09	2.88959e+09	3.51506e+09	3.61144e+09	3.601e+09
SES3 (low m2-hu)	2029	3.62965e+09	2.66762e+09	2.80417e+09	3.4745e+09	3.61651e+09	3.59946e+09
SES3 (low m2-hu)	2030	3.63531e+09	2.52902e+09	2.71668e+09	3.4126e+09	3.61884e+09	3.59198e+09
SES3 (low m2-hu)	2031	3.6392e+09	2.37414e+09	2.62762e+09	3.32502e+09	3.61879e+09	3.57807e+09
SES3 (low m2-hu)	2032	3.64168e+09	2.20267e+09	2.53739e+09	3.20845e+09	3.61666e+09	3.55739e+09
SES3 (low m2-hu)	2033	3.64306e+09	2.01679e+09	2.44629e+09	3.06259e+09	3.61267e+09	3.53011e+09
SES3 (low m2-hu)	2034	3.64358e+09	1.8221e+09	2.35457e+09	2.89209e+09	3.60697e+09	3.49736e+09
SES3 (low m2-hu)	2035	3.64347e+09	1.62732e+09	2.26243e+09	2.70721e+09	3.59968e+09	3.4613e+09
SES3 (low m2-hu)	2036	3.64291e+09	1.44246e+09	2.17002e+09	2.52202e+09	3.59089e+09	3.42481e+09
SES3 (low m2-hu)	2037	3.64206e+09	1.27591e+09	2.07749e+09	2.35057e+09	3.58064e+09	3.39077e+09
SES3 (low m2-hu)	2038	3.64107e+09	1.13228e+09	1.98491e+09	2.20294e+09	3.56897e+09	3.36124e+09
SES3 (low m2-hu)	2039	3.64006e+09	1.01199e+09	1.89238e+09	2.08354e+09	3.55587e+09	3.3372e+09
SES3 (low m2-hu)	2040	3.63915e+09	9.12391e+08	1.79994e+09	1.99179e+09	3.54135e+09	3.31861e+09
SES3 (low m2-hu)	2041	3.63843e+09	8.2944e+08	1.70764e+09	1.92402e+09	3.52536e+09	3.30485e+09
SES3 (low m2-hu)	2042	3.63799e+09	7.58986e+08	1.61551e+09	1.87546e+09	3.50786e+09	3.29504e+09
SES3 (low m2-hu)	2043	3.63791e+09	6.97477e+08	1.52354e+09	1.84147e+09	3.48881e+09	3.28836e+09
SES3 (low m2-hu)	2044	3.63825e+09	6.42178e+08	1.43175e+09	1.81814e+09	3.46814e+09	3.2841e+09
SES3 (low m2-hu)	2045	3.63906e+09	5.91124e+08	1.34011e+09	1.80244e+09	3.44578e+09	3.2817e+09
SES3 (low m2-hu)	2046	3.64039e+09	5.42968e+08	1.24861e+09	1.79214e+09	3.42166e+09	3.28077e+09
SES3 (low m2-hu)	2047	3.64228e+09	4.9682e+08	1.15722e+09	1.78565e+09	3.39569e+09	3.28102e+09
SES3 (low m2-hu)	2048	3.64474e+09	4.52115e+08	1.0659e+09	1.78184e+09	3.3678e+09	3.28226e+09
SES3 (low m2-hu)	2049	3.64779e+09	4.08508e+08	9.74609e+08	1.77995e+09	3.3379e+09	3.28435e+09
SES3 (low m2-hu)	2050	3.65143e+09	3.658e+08	8.83311e+08	1.77945e+09	3.30591e+09	3.28719e+09

## Sheet: CoverSheet
2021 Journal of Industrial Ecology – www.wileyonlinelibrary.com/journal/jie
SUPPORTING INFORMATION FOR:
Igdalov, S., Fishman, T., Blass, V. (2024). Tradeoffs and synergy between material cycles and greenhouse gas emissions: Opportunities in a rapidly growing housing stock. Journal of Industrial Ecology.
This supporting information #2 provides the data from all figures in the manuscript and SI1

## Sheet: data_from_figure_2
Housing units (hu) area results
Added hu (GAS)							Demolition hu (RS)							Stock of hu
Row Labels	past	high m2/hu	medium m2/hu	low m2/hu			Row Labels	past	high m2/hu	medium m2/hu	low m2/hu			Row Labels	past	high m2/hu	medium m2/hu	low m2/hu
1970	2.6407e+06						1970	20159.7						1970	2.16071e+07
1971	3.03067e+06						1971	24117.7						1971	2.46137e+07
1972	4.00275e+06						1972	29473.6						1972	2.85869e+07
1973	3.47914e+06						1973	33671.1						1973	3.20324e+07
1974	5490000						1974	41834.3						1974	3.74806e+07
1975	4.7e+06						1975	47547.9						1975	4.2133e+07
1976	2.41041e+06						1976	51944.9						1976	4.44915e+07
1977	1.87209e+06						1977	59035.3						1977	4.63045e+07
1978	2.21434e+06						1978	68127.3						1978	4.84508e+07
1979	2.82488e+06						1979	78707.5						1979	5.11969e+07
1980	3.75e+06						1980	91020.7						1980	5.48559e+07
1981	2.90771e+06						1981	102472						1981	5.76611e+07
1982	2.27229e+06						1982	115360						1982	5.98181e+07
1983	2.13876e+06						1983	130202						1983	6.18266e+07
1984	1.94287e+06						1984	146448						1984	6.36231e+07
1985	2.78e+06						1985	165644						1985	6.62374e+07
1986	1.64367e+06						1986	184111						1986	6.7697e+07
1987	1.93892e+06						1987	206003						1987	6.94299e+07
1988	2.00266e+06						1988	229515						1988	7.1203e+07
1989	1.84932e+06						1989	254685						1989	7.27977e+07
1990	5.61e+06						1990	287096						1990	7.81206e+07
1991	8.10209e+06						1991	320939						1991	8.59017e+07
1992	4.55451e+06						1992	349660						1992	9.01066e+07
1993	3.61129e+06						1993	383375						1993	9.33345e+07
1994	4.48419e+06						1994	421659						1994	9.7397e+07
1995	9.793e+06						1995	468566						1995	1.06721e+08
1996	6.32491e+06						1996	507621						1996	1.12539e+08
1997	5.83689e+06						1997	552452						1997	1.17823e+08
1998	4.91352e+06						1998	599171						1998	1.22138e+08
1999	4.31705e+06						1999	648664						1999	1.25806e+08
2000	7.146e+06						2000	705154						2000	1.32247e+08
2001	3.73019e+06						2001	756524						2001	1.3522e+08
2002	3.96154e+06						2002	814426						2002	1.38368e+08
2003	3.8429e+06						2003	874303						2003	1.41336e+08
2004	5.121e+06						2004	938354						2004	1.45519e+08
2005	5.421e+06						2005	1.00369e+06						2005	1.49936e+08
2006	5.573e+06						2006	1.07113e+06						2006	1.54438e+08
2007	5.55e+06						2007	1.1405e+06						2007	1.58847e+08
2008	6.069e+06						2008	1.21265e+06						2008	1.63704e+08
2009	6.624e+06						2009	1.28693e+06						2009	1.69041e+08
2010	7.763e+06						2010	1.36402e+06						2010	1.7544e+08
2011	8.844e+06						2011	1.44313e+06						2011	1.82841e+08
2012	8.035e+06						2012	1.52175e+06						2012	1.89354e+08
2013	8.863e+06						2013	1.60403e+06						2013	1.96613e+08
2014	8.546e+06						2014	1.68658e+06						2014	2.03472e+08
2015	9.761e+06						2015	1.77262e+06						2015	2.11461e+08
2016	9.915e+06						2016	1.85902e+06						2016	2.19517e+08
2017	9.468e+06						2017	1.94608e+06						2017	2.27039e+08
2018	9.196e+06						2018	2.03464e+06						2018	2.342e+08
2019	9.581e+06						2019	2.12532e+06						2019	2.41656e+08
2020	1.21494e+07						2020	2.22035e+06						2020	2.51585e+08
2021		1.26618e+07	1.24683e+07	1.23822e+07			2021		2.31462e+06	2.31433e+06	2.3142e+06			2021		2.61932e+08	2.61646e+08	2.61519e+08
2022		1.30519e+07	1.2753e+07	1.26202e+07			2022		2.41028e+06	2.40978e+06	2.40956e+06			2022		2.72574e+08	2.71989e+08	2.7173e+08
2023		1.33755e+07	1.29682e+07	1.27872e+07			2023		2.50742e+06	2.50668e+06	2.50635e+06			2023		2.83442e+08	2.82451e+08	2.8201e+08
2024		1.36577e+07	1.31396e+07	1.29093e+07			2024		2.60613e+06	2.60509e+06	2.60462e+06			2024		2.94493e+08	2.92985e+08	2.92315e+08
2025		1.39118e+07	1.32809e+07	1.30005e+07			2025		2.7065e+06	2.70508e+06	2.70445e+06			2025		3.05698e+08	3.03561e+08	3.02611e+08
2026		1.4146e+07	1.34006e+07	1.30693e+07			2026		2.80861e+06	2.80675e+06	2.80592e+06			2026		3.17036e+08	3.14155e+08	3.12874e+08
2027		1.43655e+07	1.35041e+07	1.31212e+07			2027		2.91258e+06	2.91019e+06	2.90912e+06			2027		3.28489e+08	3.24749e+08	3.23087e+08
2028		1.45738e+07	1.35951e+07	1.31601e+07			2028		3.01853e+06	3.01551e+06	3.01416e+06			2028		3.40044e+08	3.35328e+08	3.33232e+08
2029		1.47736e+07	1.36764e+07	1.31888e+07			2029		3.1266e+06	3.12283e+06	3.12115e+06			2029		3.51691e+08	3.45882e+08	3.433e+08
2030		1.49669e+07	1.37501e+07	1.32093e+07			2030		3.23694e+06	3.23228e+06	3.23021e+06			2030		3.63421e+08	3.564e+08	3.53279e+08
2031		1.51553e+07	1.38179e+07	1.32235e+07			2031		3.34972e+06	3.34401e+06	3.34147e+06			2031		3.75227e+08	3.66874e+08	3.63161e+08
2032		1.534e+07	1.3881e+07	1.32325e+07			2032		3.4651e+06	3.45816e+06	3.45507e+06			2032		3.87101e+08	3.77296e+08	3.72939e+08
2033		1.55221e+07	1.39404e+07	1.32375e+07			2033		3.58327e+06	3.57488e+06	3.57115e+06			2033		3.9904e+08	3.87662e+08	3.82605e+08
2034		1.57024e+07	1.39972e+07	1.32394e+07			2034		3.70442e+06	3.69435e+06	3.68987e+06			2034		4.11038e+08	3.97965e+08	3.92154e+08
2035		1.58818e+07	1.40521e+07	1.3239e+07			2035		3.82874e+06	3.81671e+06	3.81136e+06			2035		4.23091e+08	4.082e+08	4.01582e+08
2036		1.60608e+07	1.41058e+07	1.32369e+07			2036		3.95644e+06	3.94214e+06	3.93578e+06			2036		4.35196e+08	4.18364e+08	4.10883e+08
2037		1.62402e+07	1.41589e+07	1.32339e+07			2037		4.08773e+06	4.07079e+06	4.06326e+06			2037		4.47348e+08	4.28452e+08	4.20054e+08
2038		1.64204e+07	1.42118e+07	1.32303e+07			2038		4.22279e+06	4.20283e+06	4.19395e+06			2038		4.59546e+08	4.38461e+08	4.2909e+08
2039		1.66019e+07	1.42652e+07	1.32266e+07			2039		4.36186e+06	4.33841e+06	4.32799e+06			2039		4.71786e+08	4.48388e+08	4.37989e+08
2040		1.67852e+07	1.43193e+07	1.32233e+07			2040		4.50511e+06	4.47768e+06	4.46549e+06			2040		4.84066e+08	4.58229e+08	4.46747e+08
2041		1.69707e+07	1.43745e+07	1.32207e+07			2041		4.65276e+06	4.62078e+06	4.60657e+06			2041		4.96384e+08	4.67983e+08	4.55361e+08
2042		1.71588e+07	1.44313e+07	1.32191e+07			2042		4.80499e+06	4.76784e+06	4.75132e+06			2042		5.08738e+08	4.77647e+08	4.63828e+08
2043		1.73498e+07	1.44898e+07	1.32188e+07			2043		4.96199e+06	4.91896e+06	4.89984e+06			2043		5.21126e+08	4.87218e+08	4.72147e+08
2044		1.7544e+07	1.45505e+07	1.322e+07			2044		5.12392e+06	5.07425e+06	5.05218e+06			2044		5.33546e+08	4.96694e+08	4.80315e+08
2045		1.77417e+07	1.46133e+07	1.3223e+07			2045		5.29094e+06	5.23379e+06	5.20839e+06			2045		5.45996e+08	5.06073e+08	4.8833e+08
2046		1.79432e+07	1.46787e+07	1.32278e+07			2046		5.46321e+06	5.39764e+06	5.36849e+06			2046		5.58476e+08	5.15354e+08	4.96189e+08
2047		1.81487e+07	1.47467e+07	1.32346e+07			2047		5.64083e+06	5.56583e+06	5.53249e+06			2047		5.70984e+08	5.24535e+08	5.03891e+08
2048		1.83584e+07	1.48174e+07	1.32436e+07			2048		5.82393e+06	5.73838e+06	5.70036e+06			2048		5.83519e+08	5.33614e+08	5.11434e+08
2049		1.85725e+07	1.48909e+07	1.32547e+07			2049		6.01257e+06	5.91528e+06	5.87204e+06			2049		5.96079e+08	5.4259e+08	5.18817e+08
2050		1.8791e+07	1.49673e+07	1.32679e+07			2050		6.20683e+06	6.09649e+06	6.04746e+06			2050		6.08663e+08	5.51461e+08	5.26037e+08

## Sheet: data_from_figure_3
virgin GAS results
Concrete
	Row Labels	Housing size (HS)	All strategies	HS + Max circularity	HS + Material substitution	HS + Life extension	HS + Fabrication yield	Historical data
SES1 (high m2-hu)	2000		13720320000	13720320000	13720320000	13720320000	13720320000	13720320000
SES1 (high m2-hu)	2001		7161974008	7161974008	7161974008	7161974008	7161974008	7161974008
SES1 (high m2-hu)	2002		7606160744	7606160744	7606160744	7606160744	7606160744	7606160744
SES1 (high m2-hu)	2003		7378371540	7378371540	7378371540	7378371540	7378371540	7378371540
SES1 (high m2-hu)	2004		9832320000	9832320000	9832320000	9832320000	9832320000	9832320000
SES1 (high m2-hu)	2005		10408319999	10408319999	10408319999	10408319999	10408319999	10408319999
SES1 (high m2-hu)	2006		10700160000	10700160000	10700160000	10700160000	10700160000	10700160000
SES1 (high m2-hu)	2007		10656000000	10656000000	10656000000	10656000000	10656000000	10656000000
SES1 (high m2-hu)	2008		11652479999	11652479999	11652479999	11652479999	11652479999	11652479999
SES1 (high m2-hu)	2009		12718080000	12718080000	12718080000	12718080000	12718080000	12718080000
SES1 (high m2-hu)	2010		14904959999	14904959999	14904959999	14904959999	14904959999	14904959999
SES1 (high m2-hu)	2011		16980480000	16980480000	16980480000	16980480000	16980480000	16980480000
SES1 (high m2-hu)	2012		15427199999	15427199999	15427199999	15427199999	15427199999	15427199999
SES1 (high m2-hu)	2013		17016960000	17016960000	17016960000	17016960000	17016960000	17016960000
SES1 (high m2-hu)	2014		16408319999	16408319999	16408319999	16408319999	16408319999	16408319999
SES1 (high m2-hu)	2015		18741119999	18741119999	18741119999	18741119999	18741119999	18741119999
SES1 (high m2-hu)	2016		19036799999	19036799999	19036799999	19036799999	19036799999	19036799999
SES1 (high m2-hu)	2017		18178560000	18178560000	18178560000	18178560000	18178560000	18178560000
SES1 (high m2-hu)	2018		17656319999	17656319999	17656319999	17656319999	17656319999	17656319999
SES1 (high m2-hu)	2019		18395519999	18395519999	18395519999	18395519999	18395519999	18395519999
SES1 (high m2-hu)	2020		23319503505	23326789529	23320138061	23326789529	23325635962	23326789529
SES1 (high m2-hu)	2021	24310711772	24295773109	24309489021	24300382964	24308308994	24308920442
SES1 (high m2-hu)	2022	25059554953	25034626950	25057655686	25043700274	25053888756	25056805268
SES1 (high m2-hu)	2023	25680889138	25641521418	25677944001	25656715520	25670933250	25676696697
SES1 (high m2-hu)	2024	26222718603	26162544631	26218160191	26186042168	26207247284	26216357792
SES1 (high m2-hu)	2025	26710741225	26620636560	26703701421	26655338614	26688296462	26701132725
SES1 (high m2-hu)	2026	27160389526	27027292324	27149547606	27077084121	27129246804	27145941832
SES1 (high m2-hu)	2027	27581712730	27387025210	27565075436	27457137410	27539844682	27560107576
SES1 (high m2-hu)	2028	27981668207	27699208081	27956261836	27796691920	27926705971	27949587685
SES1 (high m2-hu)	2029	28365314167	27958934924	28326775893	28093248955	28294506513	28318129774
SES1 (high m2-hu)	2030	28736480293	28157800925	28678562450	28341454814	28646650702	28667970845
SES1 (high m2-hu)	2031	29098168029	28285389327	29012230827	28534488799	28985670058	29000408884
SES1 (high m2-hu)	2032	29452801076	28332208661	29327478488	28666596193	29313472417	29316449206
SES1 (high m2-hu)	2033	29802388215	28294337090	29623747859	28736888975	29631503987	29617598197
SES1 (high m2-hu)	2034	30148632419	28178683123	29901211585	28753373638	29940858321	29906652055
SES1 (high m2-hu)	2035	30493005795	28005992939	30161903763	28734779081	30242351847	30188075737
SES1 (high m2-hu)	2036	30836802027	27808425533	30410433213	28707808833	30536577748	30467569770
SES1 (high m2-hu)	2037	31181173615	27621420320	30653622546	28700154446	30823945555	30750889333
SES1 (high m2-hu)	2038	31527158541	27473927114	30898993174	28733023822	31104711178	31042570487
SES1 (high m2-hu)	2039	31875699441	27382319141	31152901233	28817278350	31379000534	31345276081
SES1 (high m2-hu)	2040	32227657349	27350120770	31419374341	28954180782	31646828874	31659936820
SES1 (high m2-hu)	2041	32583821433	27371737334	31700048676	29138782066	31908117285	31986346690
SES1 (high m2-hu)	2042	32944915745	27437094796	31994842033	29363494511	32162707386	32323788233
SES1 (high m2-hu)	2043	33311603694	27535192851	32302782902	29620564451	32410374928	32671465081
SES1 (high m2-hu)	2044	33684490793	27656085265	32622640801	29903311216	32650842788	33028719100
SES1 (high m2-hu)	2045	34064126068	27791634661	32953279679	30206505829	32883793703	33395097237
SES1 (high m2-hu)	2046	34451002466	27935562594	33293798424	30526297795	33108882933	33770339152
SES1 (high m2-hu)	2047	34845556490	28083191864	33643548441	30859967306	33325750991	34154333947
SES1 (high m2-hu)	2048	35248167288	28231108751	34002095770	31205649447	33534036456	34547071582
SES1 (high m2-hu)	2049	35659155378	28376849952	34369166564	31562091962	33733388870	34948599808
SES1 (high m2-hu)	2050	36078781148	28518649698	34744594264	31928463714	33923481625	35358989709
	Row Labels	Housing size (HS)	All strategies	HS + Max circularity	HS + Material substitution	HS + Life extension	HS + Fabrication yield	Historical data
SES2 (medium m2-hu)	2000		13720320000	13720320000	13720320000	13720320000	13720320000	13720320000
SES2 (medium m2-hu)	2001		7161974008	7161974008	7161974008	7161974008	7161974008	7161974008
SES2 (medium m2-hu)	2002		7606160744	7606160744	7606160744	7606160744	7606160744	7606160744
SES2 (medium m2-hu)	2003		7378371540	7378371540	7378371540	7378371540	7378371540	7378371540
SES2 (medium m2-hu)	2004		9832320000	9832320000	9832320000	9832320000	9832320000	9832320000
SES2 (medium m2-hu)	2005		10408319999	10408319999	10408319999	10408319999	10408319999	10408319999
SES2 (medium m2-hu)	2006		10700160000	10700160000	10700160000	10700160000	10700160000	10700160000
SES2 (medium m2-hu)	2007		10656000000	10656000000	10656000000	10656000000	10656000000	10656000000
SES2 (medium m2-hu)	2008		11652479999	11652479999	11652479999	11652479999	11652479999	11652479999
SES2 (medium m2-hu)	2009		12718080000	12718080000	12718080000	12718080000	12718080000	12718080000
SES2 (medium m2-hu)	2010		14904959999	14904959999	14904959999	14904959999	14904959999	14904959999
SES2 (medium m2-hu)	2011		16980480000	16980480000	16980480000	16980480000	16980480000	16980480000
SES2 (medium m2-hu)	2012		15427199999	15427199999	15427199999	15427199999	15427199999	15427199999
SES2 (medium m2-hu)	2013		17016960000	17016960000	17016960000	17016960000	17016960000	17016960000
SES2 (medium m2-hu)	2014		16408319999	16408319999	16408319999	16408319999	16408319999	16408319999
SES2 (medium m2-hu)	2015		18741119999	18741119999	18741119999	18741119999	18741119999	18741119999
SES2 (medium m2-hu)	2016		19036799999	19036799999	19036799999	19036799999	19036799999	19036799999
SES2 (medium m2-hu)	2017		18178560000	18178560000	18178560000	18178560000	18178560000	18178560000
SES2 (medium m2-hu)	2018		17656319999	17656319999	17656319999	17656319999	17656319999	17656319999
SES2 (medium m2-hu)	2019		18395519999	18395519999	18395519999	18395519999	18395519999	18395519999
SES2 (medium m2-hu)	2020		23319503505	23326789529	23320138061	23326789529	23325635962	23326789529
SES2 (medium m2-hu)	2021	23939086130	23908119085	23938134079	23913658838	23936701704	23934676263
SES2 (medium m2-hu)	2022	24485794645	24436606677	24484289463	24447065465	24480190879	24479077826
SES2 (medium m2-hu)	2023	24898947585	24823097520	24896563175	24840353657	24889132329	24888785614
SES2 (medium m2-hu)	2024	25227943379	25113155369	25224167535	25139730651	25212734913	25212644606
SES2 (medium m2-hu)	2025	25499336311	25327799109	25493367200	25367111432	25477332358	25476404490
SES2 (medium m2-hu)	2026	25729132236	25475128277	25719721009	25531843482	25698677837	25694916358
SES2 (medium m2-hu)	2027	25927785829	25554508180	25913001145	25635022809	25886939399	25877011806
SES2 (medium m2-hu)	2028	26102551486	25558084755	26079436121	25671166105	26049048889	26027736124
SES2 (medium m2-hu)	2029	26258709670	25471476690	26222799891	25629060253	26189926384	26149509285
SES2 (medium m2-hu)	2030	26400257899	25274906352	26344955176	25492981292	26313169489	26242908504
SES2 (medium m2-hu)	2031	26530323997	24946109735	26446168495	25245484294	26421465214	26307493663
SES2 (medium m2-hu)	2032	26651425155	24466336212	26525450270	24872860822	26516848103	26342967935
SES2 (medium m2-hu)	2033	26765636589	23829699883	26581187495	24373314433	26600868487	26350735071
SES2 (medium m2-hu)	2034	26874704716	23053345607	26612282740	23765345788	26674705897	26335447184
SES2 (medium m2-hu)	2035	26980124967	22182421490	26619703635	23090939953	26739247827	26305621843
SES2 (medium m2-hu)	2036	27083196304	21283700975	26607764815	22408591869	26795146039	26272477533
SES2 (medium m2-hu)	2037	27185059954	20428106073	26584115129	21777417535	26842857980	26247210072
SES2 (medium m2-hu)	2038	27286727180	19671087533	26558015571	21240924505	26882678232	26238200875
SES2 (medium m2-hu)	2039	27389099282	19041504111	26537809815	20819251375	26914763222	26249687575
SES2 (medium m2-hu)	2040	27492981978	18542461996	26529098519	20511584657	26939151414	26282195068
SES2 (medium m2-hu)	2041	27599095652	18159707653	26534373644	20304066490	26955780492	26333915430
SES2 (medium m2-hu)	2042	27708082546	17871183126	26553751857	20177761634	26964502592	26402095568
SES2 (medium m2-hu)	2043	27820511637	17653974823	26586030932	20113992823	26965098333	26483966577
SES2 (medium m2-hu)	2044	27936881790	17487971188	26629543715	20096896356	26957290170	26577189554
SES2 (medium m2-hu)	2045	28057623605	17357093508	26682662310	20114101404	26940755396	26679974940
SES2 (medium m2-hu)	2046	28183100288	17249195954	26744016927	20156458287	26915139048	26791036119
SES2 (medium m2-hu)	2047	28313607843	17155424131	26812543220	20217424245	26880066814	26909483043
SES2 (medium m2-hu)	2048	28449374775	17069465897	26887448273	20292418402	26835158012	27034710125
SES2 (medium m2-hu)	2049	28590561523	16986883659	26968148921	20378270569	26780038613	27166300171
SES2 (medium m2-hu)	2050	28737259772	16904584918	27054208715	20472793344	26714354243	27303949604
	Row Labels	Housing size (HS)	All strategies	HS + Max circularity	HS + Material substitution	HS + Life extension	HS + Fabrication yield	Historical data
SES3 (low m2-hu)	2000		13720320000	13720320000	13720320000	13720320000	13720320000	13720320000
SES3 (low m2-hu)	2001		7161974008	7161974008	7161974008	7161974008	7161974008	7161974008
SES3 (low m2-hu)	2002		7606160744	7606160744	7606160744	7606160744	7606160744	7606160744
SES3 (low m2-hu)	2003		7378371540	7378371540	7378371540	7378371540	7378371540	7378371540
SES3 (low m2-hu)	2004		9832320000	9832320000	9832320000	9832320000	9832320000	9832320000
SES3 (low m2-hu)	2005		10408319999	10408319999	10408319999	10408319999	10408319999	10408319999
SES3 (low m2-hu)	2006		10700160000	10700160000	10700160000	10700160000	10700160000	10700160000
SES3 (low m2-hu)	2007		10656000000	10656000000	10656000000	10656000000	10656000000	10656000000
SES3 (low m2-hu)	2008		11652479999	11652479999	11652479999	11652479999	11652479999	11652479999
SES3 (low m2-hu)	2009		12718080000	12718080000	12718080000	12718080000	12718080000	12718080000
SES3 (low m2-hu)	2010		14904959999	14904959999	14904959999	14904959999	14904959999	14904959999
SES3 (low m2-hu)	2011		16980480000	16980480000	16980480000	16980480000	16980480000	16980480000
SES3 (low m2-hu)	2012		15427199999	15427199999	15427199999	15427199999	15427199999	15427199999
SES3 (low m2-hu)	2013		17016960000	17016960000	17016960000	17016960000	17016960000	17016960000
SES3 (low m2-hu)	2014		16408319999	16408319999	16408319999	16408319999	16408319999	16408319999
SES3 (low m2-hu)	2015		18741119999	18741119999	18741119999	18741119999	18741119999	18741119999
SES3 (low m2-hu)	2016		19036799999	19036799999	19036799999	19036799999	19036799999	19036799999
SES3 (low m2-hu)	2017		18178560000	18178560000	18178560000	18178560000	18178560000	18178560000
SES3 (low m2-hu)	2018		17656319999	17656319999	17656319999	17656319999	17656319999	17656319999
SES3 (low m2-hu)	2019		18395519999	18395519999	18395519999	18395519999	18395519999	18395519999
SES3 (low m2-hu)	2020		23319503505	23326789529	23320138061	23326789529	23325635962	23326789529
SES3 (low m2-hu)	2021	23773919178	23731123899	23772614325	23738566577	23770406439	23765160295
SES3 (low m2-hu)	2022	24230790065	24162942195	24228701496	24177133889	24222659120	24217496329
SES3 (low m2-hu)	2023	24551418006	24447174156	24548065383	24470531470	24537379100	24531377737
SES3 (low m2-hu)	2024	24785821058	24628739665	24780442149	24664487550	24764360859	24755759736
SES3 (low m2-hu)	2025	24960934127	24727228990	24952323843	24779727878	24930279776	24916038867
SES3 (low m2-hu)	2026	25093017885	24748435600	25079281445	24823642367	25051100518	25026278002
SES3 (low m2-hu)	2027	25192707207	24688348262	25170887335	24794459152	25137123853	25094038148
SES3 (low m2-hu)	2028	25267388499	24534449604	25232916009	24682772286	25195362037	25122545277
SES3 (low m2-hu)	2029	25322441004	24266285714	25268356325	24472362513	25230778183	25111827434
SES3 (low m2-hu)	2030	25361936834	23856782269	25277856758	24141705997	25246984562	25059615136
SES3 (low m2-hu)	2031	25389059982	23275981352	25259957219	23667662943	25246660204	24962570452
SES3 (low m2-hu)	2032	25406369190	22498874344	25211443685	23032702246	25231812803	24818274709
SES3 (low m2-hu)	2033	25415969200	21517662904	25128234279	22235605436	25203949552	24628009296
SES3 (low m2-hu)	2034	25419625737	20355141889	25007154212	21302213565	25164192369	24399504788
SES3 (low m2-hu)	2035	25418844599	19071330351	24848467409	20289067570	25113357987	24147902369
SES3 (low m2-hu)	2036	25414927094	17755168608	24658054334	19273605316	25052015236	23893366770
SES3 (low m2-hu)	2037	25409009437	16501404018	24447494575	18332917920	24980527234	23655852627
SES3 (low m2-hu)	2038	25402091019	15384352233	24231289116	17522566284	24899083455	23449877369
SES3 (low m2-hu)	2039	25395054767	14442763859	24022666198	16866906252	24807724984	23282139521
SES3 (low m2-hu)	2040	25388681813	13680698930	23830490178	16362819669	24706365197	23152454138
SES3 (low m2-hu)	2041	25383661972	13078713235	23658575908	15990442016	24594807410	23056418536
SES3 (low m2-hu)	2042	25380601124	12606769091	23506846007	15723718533	24472760596	22988033216
SES3 (low m2-hu)	2043	25380026278	12233689935	23373052337	15537349279	24339853917	22941426357
SES3 (low m2-hu)	2044	25382388901	11932155202	23254183003	15410031031	24195650614	22911659534
SES3 (low m2-hu)	2045	25388066954	11680380007	23147300457	15325242430	24039661604	22894923769
SES3 (low m2-hu)	2046	25397365987	11461970036	23049910561	15270808318	23871359037	22888432418
SES3 (low m2-hu)	2047	25410519555	11265033479	22960047802	15238042565	23690189926	22890209117
SES3 (low m2-hu)	2048	25427689213	11081146369	22876224781	15220871858	23495589915	22898870682
SES3 (low m2-hu)	2049	25448964254	10904431410	22797334619	15215096749	23286997184	22913443837
SES3 (low m2-hu)	2050	25474361383	10730827930	22722550041	15217823058	23063866401	22933224094
Steel
	Row Labels	Housing size (HS)	All strategies	HS + Max circularity	HS + Material substitution	HS + Life extension	HS + Fabrication yield	Historical data
SES1 (high m2-hu)	2000		686016000	686016000	686016000	686016000	686016000	686016000
SES1 (high m2-hu)	2001		358098700	358098700	358098700	358098700	358098700	358098700
SES1 (high m2-hu)	2002		380308037	380308037	380308037	380308037	380308037	380308037
SES1 (high m2-hu)	2003		368918577	368918577	368918577	368918577	368918577	368918577
SES1 (high m2-hu)	2004		491616000	491616000	491616000	491616000	491616000	491616000
SES1 (high m2-hu)	2005		520415999	520415999	520415999	520415999	520415999	520415999
SES1 (high m2-hu)	2006		535008000	535008000	535008000	535008000	535008000	535008000
SES1 (high m2-hu)	2007		532800000	532800000	532800000	532800000	532800000	532800000
SES1 (high m2-hu)	2008		582623999	582623999	582623999	582623999	582623999	582623999
SES1 (high m2-hu)	2009		635904000	635904000	635904000	635904000	635904000	635904000
SES1 (high m2-hu)	2010		745247999	745247999	745247999	745247999	745247999	745247999
SES1 (high m2-hu)	2011		849024000	849024000	849024000	849024000	849024000	849024000
SES1 (high m2-hu)	2012		771359999	771359999	771359999	771359999	771359999	771359999
SES1 (high m2-hu)	2013		850848000	850848000	850848000	850848000	850848000	850848000
SES1 (high m2-hu)	2014		820415999	820415999	820415999	820415999	820415999	820415999
SES1 (high m2-hu)	2015		937055999	937055999	937055999	937055999	937055999	937055999
SES1 (high m2-hu)	2016		951839999	951839999	951839999	951839999	951839999	951839999
SES1 (high m2-hu)	2017		908928000	908928000	908928000	908928000	908928000	908928000
SES1 (high m2-hu)	2018		882815999	882815999	882815999	882815999	882815999	882815999
SES1 (high m2-hu)	2019		919775999	919775999	919775999	919775999	919775999	919775999
SES1 (high m2-hu)	2020		1165869859	1166339476	1165916001	1166339476	1166281798	1166339476
SES1 (high m2-hu)	2021	1215535588	1214633566	1215482883	1214877991	1215415449	1215446022
SES1 (high m2-hu)	2022	1252977747	1251493473	1252895882	1251968338	1252694437	1252840263
SES1 (high m2-hu)	2023	1284044456	1281713791	1283917510	1282505411	1283546662	1283834834
SES1 (high m2-hu)	2024	1311135930	1307578330	1310939446	1308800876	1310362364	1310817889
SES1 (high m2-hu)	2025	1335537061	1330203992	1335233621	1332009780	1334414823	1335056636
SES1 (high m2-hu)	2026	1358019476	1350122133	1357552151	1352715727	1356462340	1357297091
SES1 (high m2-hu)	2027	1379085636	1367497170	1378368511	1371154384	1376992234	1378005378
SES1 (high m2-hu)	2028	1399083410	1382214128	1397988307	1387306650	1396335298	1397479384
SES1 (high m2-hu)	2029	1418265708	1393919264	1416604575	1400944317	1414725325	1415906488
SES1 (high m2-hu)	2030	1436824014	1402062799	1434327555	1411674196	1432332535	1433398542
SES1 (high m2-hu)	2031	1454908401	1405989580	1451204211	1419021019	1449283502	1450020444
SES1 (high m2-hu)	2032	1472640053	1405121261	1467238217	1422585282	1465673620	1465822460
SES1 (high m2-hu)	2033	1490119410	1399242209	1482419394	1422282995	1481575199	1480879909
SES1 (high m2-hu)	2034	1507431620	1388816326	1496766928	1418600629	1497042916	1495332602
SES1 (high m2-hu)	2035	1524650289	1375154126	1510378649	1412710465	1512117592	1509403786
SES1 (high m2-hu)	2036	1541840101	1360239380	1523462134	1406294939	1526828887	1523378488
SES1 (high m2-hu)	2037	1559058680	1346214282	1536319409	1401101320	1541197277	1537544466
SES1 (high m2-hu)	2038	1576357927	1334787124	1549281833	1398465652	1555235558	1552128524
SES1 (high m2-hu)	2039	1593784972	1326884761	1562629876	1399066556	1568950026	1567263804
SES1 (high m2-hu)	2040	1611382867	1322661714	1576543082	1402972661	1582341443	1582996841
SES1 (high m2-hu)	2041	1629191071	1321740545	1591097417	1409858093	1595405864	1599317334
SES1 (high m2-hu)	2042	1647245787	1323493949	1606294333	1419229877	1608135369	1616189411
SES1 (high m2-hu)	2043	1665580184	1327253929	1622096529	1430585299	1620518746	1633573254
SES1 (high m2-hu)	2044	1684224539	1332424759	1638455142	1443490751	1632542139	1651435955
SES1 (high m2-hu)	2045	1703206303	1338523613	1655324993	1457605819	1644189685	1669754861
SES1 (high m2-hu)	2046	1722550123	1345180702	1672670638	1472678620	1655444146	1688516957
SES1 (high m2-hu)	2047	1742277824	1352122333	1690467132	1488530028	1666287549	1707716697
SES1 (high m2-hu)	2048	1762408364	1359149995	1708698384	1505036130	1676701822	1727353579
SES1 (high m2-hu)	2049	1782957768	1366121355	1727354801	1522112819	1686669443	1747429990
SES1 (high m2-hu)	2050	1803939057	1372935038	1746431001	1539703620	1696174081	1767949485
	Row Labels	Housing size (HS)	All strategies	HS + Max circularity	HS + Material substitution	HS + Life extension	HS + Fabrication yield	Historical data
SES2 (medium m2-hu)	2000		686016000	686016000	686016000	686016000	686016000	686016000
SES2 (medium m2-hu)	2001		358098700	358098700	358098700	358098700	358098700	358098700
SES2 (medium m2-hu)	2002		380308037	380308037	380308037	380308037	380308037	380308037
SES2 (medium m2-hu)	2003		368918577	368918577	368918577	368918577	368918577	368918577
SES2 (medium m2-hu)	2004		491616000	491616000	491616000	491616000	491616000	491616000
SES2 (medium m2-hu)	2005		520415999	520415999	520415999	520415999	520415999	520415999
SES2 (medium m2-hu)	2006		535008000	535008000	535008000	535008000	535008000	535008000
SES2 (medium m2-hu)	2007		532800000	532800000	532800000	532800000	532800000	532800000
SES2 (medium m2-hu)	2008		582623999	582623999	582623999	582623999	582623999	582623999
SES2 (medium m2-hu)	2009		635904000	635904000	635904000	635904000	635904000	635904000
SES2 (medium m2-hu)	2010		745247999	745247999	745247999	745247999	745247999	745247999
SES2 (medium m2-hu)	2011		849024000	849024000	849024000	849024000	849024000	849024000
SES2 (medium m2-hu)	2012		771359999	771359999	771359999	771359999	771359999	771359999
SES2 (medium m2-hu)	2013		850848000	850848000	850848000	850848000	850848000	850848000
SES2 (medium m2-hu)	2014		820415999	820415999	820415999	820415999	820415999	820415999
SES2 (medium m2-hu)	2015		937055999	937055999	937055999	937055999	937055999	937055999
SES2 (medium m2-hu)	2016		951839999	951839999	951839999	951839999	951839999	951839999
SES2 (medium m2-hu)	2017		908928000	908928000	908928000	908928000	908928000	908928000
SES2 (medium m2-hu)	2018		882815999	882815999	882815999	882815999	882815999	882815999
SES2 (medium m2-hu)	2019		919775999	919775999	919775999	919775999	919775999	919775999
SES2 (medium m2-hu)	2020		1165869859	1166339476	1165916001	1166339476	1166281798	1166339476
SES2 (medium m2-hu)	2021	1196954306	1194842640	1196690796	1195335444	1196835085	1196733813
SES2 (medium m2-hu)	2022	1224289732	1220967431	1223880458	1221823987	1224009543	1223953891
SES2 (medium m2-hu)	2023	1244947379	1239839859	1244312780	1241216919	1244456616	1244439280
SES2 (medium m2-hu)	2024	1261397168	1253661616	1260415042	1255780989	1260636745	1260632230
SES2 (medium m2-hu)	2025	1274966815	1263370893	1273450225	1266548544	1273866617	1273820224
SES2 (medium m2-hu)	2026	1286456611	1269208360	1284121212	1273895962	1284933891	1284745817
SES2 (medium m2-hu)	2027	1296389291	1270907151	1292806040	1277750147	1294346969	1293850590
SES2 (medium m2-hu)	2028	1305127574	1267747140	1299656555	1277662854	1302452444	1301386806
SES2 (medium m2-hu)	2029	1312935483	1258571854	1304638136	1272848022	1309496319	1307475464
SES2 (medium m2-hu)	2030	1320012894	1241844351	1307545666	1262249932	1315658474	1312145425
SES2 (medium m2-hu)	2031	1326516199	1215832060	1308021932	1244715184	1321073260	1315374683
SES2 (medium m2-hu)	2032	1332571257	1179014864	1305608135	1219336612	1325842405	1317148396
SES2 (medium m2-hu)	2033	1338281829	1130744615	1299858913	1185971482	1330043424	1317536753
SES2 (medium m2-hu)	2034	1343735235	1071993652	1290536608	1145773795	1333735294	1316772359
SES2 (medium m2-hu)	2035	1349006248	1005778660	1277842099	1101396151	1336962391	1315281092
SES2 (medium m2-hu)	2036	1354159815	936803466	1262558810	1056544954	1339757301	1313623876
SES2 (medium m2-hu)	2037	1359252997	870275489	1245967827	1014968306	1342142899	1312360503
SES2 (medium m2-hu)	2038	1364336359	810472264	1229516831	979422352	1344133911	1311910043
SES2 (medium m2-hu)	2039	1369454964	759828863	1214416032	951176926	1345738161	1312484378
SES2 (medium m2-hu)	2040	1374649098	718874796	1201386533	930169224	1346957570	1314109753
SES2 (medium m2-hu)	2041	1379954782	686773964	1190646223	915507123	1347789024	1316695771
SES2 (medium m2-hu)	2042	1385404127	662015347	1182054162	905976307	1348225129	1320104778
SES2 (medium m2-hu)	2043	1391025581	642950032	1175288471	900379890	1348254916	1324198328
SES2 (medium m2-hu)	2044	1396844089	628093522	1169981450	897701069	1347864508	1328859477
SES2 (medium m2-hu)	2045	1402881180	616241505	1165795199	897146355	1347037769	1333998747
SES2 (medium m2-hu)	2046	1409155014	606477076	1162451627	898128257	1345756952	1339551805
SES2 (medium m2-hu)	2047	1415680392	598130126	1159736162	900226178	1344003340	1345474152
SES2 (medium m2-hu)	2048	1422468738	590724123	1157489679	903145345	1341757900	1351735506
SES2 (medium m2-hu)	2049	1429528076	583926576	1155596947	906681733	1339001930	1358315008
SES2 (medium m2-hu)	2050	1436862988	577508773	1153975504	910694825	1335717712	1365197480
	Row Labels	Housing size (HS)	All strategies	HS + Max circularity	HS + Material substitution	HS + Life extension	HS + Fabrication yield	Historical data
SES3 (low m2-hu)	2000		686016000	686016000	686016000	686016000	686016000	686016000
SES3 (low m2-hu)	2001		358098700	358098700	358098700	358098700	358098700	358098700
SES3 (low m2-hu)	2002		380308037	380308037	380308037	380308037	380308037	380308037
SES3 (low m2-hu)	2003		368918577	368918577	368918577	368918577	368918577	368918577
SES3 (low m2-hu)	2004		491616000	491616000	491616000	491616000	491616000	491616000
SES3 (low m2-hu)	2005		520415999	520415999	520415999	520415999	520415999	520415999
SES3 (low m2-hu)	2006		535008000	535008000	535008000	535008000	535008000	535008000
SES3 (low m2-hu)	2007		532800000	532800000	532800000	532800000	532800000	532800000
SES3 (low m2-hu)	2008		582623999	582623999	582623999	582623999	582623999	582623999
SES3 (low m2-hu)	2009		635904000	635904000	635904000	635904000	635904000	635904000
SES3 (low m2-hu)	2010		745247999	745247999	745247999	745247999	745247999	745247999
SES3 (low m2-hu)	2011		849024000	849024000	849024000	849024000	849024000	849024000
SES3 (low m2-hu)	2012		771359999	771359999	771359999	771359999	771359999	771359999
SES3 (low m2-hu)	2013		850848000	850848000	850848000	850848000	850848000	850848000
SES3 (low m2-hu)	2014		820415999	820415999	820415999	820415999	820415999	820415999
SES3 (low m2-hu)	2015		937055999	937055999	937055999	937055999	937055999	937055999
SES3 (low m2-hu)	2016		951839999	951839999	951839999	951839999	951839999	951839999
SES3 (low m2-hu)	2017		908928000	908928000	908928000	908928000	908928000	908928000
SES3 (low m2-hu)	2018		882815999	882815999	882815999	882815999	882815999	882815999
SES3 (low m2-hu)	2019		919775999	919775999	919775999	919775999	919775999	919775999
SES3 (low m2-hu)	2020		1165869859	1166339476	1165916001	1166339476	1166281798	1166339476
SES3 (low m2-hu)	2021	1188695958	1185664220	1188221653	1186445188	1188520321	1188258014
SES3 (low m2-hu)	2022	1211539503	1206782612	1210802851	1208123411	1211132956	1210874816
SES3 (low m2-hu)	2023	1227570900	1220281580	1226428727	1222421152	1226868955	1226568886
SES3 (low m2-hu)	2024	1239291052	1228286969	1237523458	1231566195	1238218042	1237787986
SES3 (low m2-hu)	2025	1248046706	1231601301	1245317332	1236509971	1246513988	1245801943
SES3 (low m2-hu)	2026	1254650894	1230256492	1250448154	1237500746	1252555025	1251313900
SES3 (low m2-hu)	2027	1259635360	1223683304	1253187407	1234280372	1256856192	1254701907
SES3 (low m2-hu)	2028	1263369424	1210742672	1253525183	1226149062	1259768101	1256127263
SES3 (low m2-hu)	2029	1266122050	1189726304	1251193478	1212000681	1261538909	1255591371
SES3 (low m2-hu)	2030	1268096841	1158420803	1245667884	1190409235	1262349228	1252980756
SES3 (low m2-hu)	2031	1269452999	1114354481	1236184663	1159857984	1262333010	1248128522
SES3 (low m2-hu)	2032	1270318459	1055355208	1221821686	1119195820	1261590640	1240913735
SES3 (low m2-hu)	2033	1270798460	980460271	1201698940	1068316403	1260197477	1231400464
SES3 (low m2-hu)	2034	1270981286	890960923	1175323621	1008840806	1258209618	1219975239
SES3 (low m2-hu)	2035	1270942229	791016966	1143001999	944348205	1255667899	1207395118
SES3 (low m2-hu)	2036	1270746354	687201630	1106095605	879750998	1252600761	1194668338
SES3 (low m2-hu)	2037	1270450471	586880900	1066866110	819941766	1249026361	1182792631
SES3 (low m2-hu)	2038	1270104550	496193882	1027878151	768444209	1244954172	1172493868
SES3 (low m2-hu)	2039	1269752738	418714802	991271897	726796907	1240386249	1164106976
SES3 (low m2-hu)	2040	1269434090	355302947	958310561	694790664	1235318259	1157622706
SES3 (low m2-hu)	2041	1269183098	304834482	929355457	671151352	1229740370	1152820926
SES3 (low m2-hu)	2042	1269030056	265182572	904125959	654211880	1223638029	1149401660
SES3 (low m2-hu)	2043	1269001313	233996959	882019448	642354292	1216992695	1147071317
SES3 (low m2-hu)	2044	1269119445	209150964	862354168	634216119	1209782530	1145582976
SES3 (low m2-hu)	2045	1269403347	188917204	844505037	628740343	1201983080	1144746188
SES3 (low m2-hu)	2046	1269868299	171982750	827957432	625147640	1193567951	1144421620
SES3 (low m2-hu)	2047	1270525977	157392319	812313747	622881804	1184509496	1144510455
SES3 (low m2-hu)	2048	1271384460	144471625	797278823	621553962	1174779495	1144943534
SES3 (low m2-hu)	2049	1272448212	132755371	782639142	620895531	1164349859	1145672191
SES3 (low m2-hu)	2050	1273718069	121928399	768242832	620722020	1153193320	1146661204

## Sheet: data_from_figure_4
RS results
Concrete
	Row Labels	Housing size (HS)	All strategies	HS + Max circularity	HS + Material substitution	HS + Life extension	HS + Fabrication yield	Historical data
SES1 (high m2-hu)	2000		1.3539e+09	1.3539e+09	1.3539e+09	1.3539e+09	1.3539e+09	1.3539e+09
SES1 (high m2-hu)	2001		1.45253e+09	1.45253e+09	1.45253e+09	1.45253e+09	1.45253e+09	1.45253e+09
SES1 (high m2-hu)	2002		1.5637e+09	1.5637e+09	1.5637e+09	1.5637e+09	1.5637e+09	1.5637e+09
SES1 (high m2-hu)	2003		1.67866e+09	1.67866e+09	1.67866e+09	1.67866e+09	1.67866e+09	1.67866e+09
SES1 (high m2-hu)	2004		1.80164e+09	1.80164e+09	1.80164e+09	1.80164e+09	1.80164e+09	1.80164e+09
SES1 (high m2-hu)	2005		1.92709e+09	1.92709e+09	1.92709e+09	1.92709e+09	1.92709e+09	1.92709e+09
SES1 (high m2-hu)	2006		2.05656e+09	2.05656e+09	2.05656e+09	2.05656e+09	2.05656e+09	2.05656e+09
SES1 (high m2-hu)	2007		2.18976e+09	2.18976e+09	2.18976e+09	2.18976e+09	2.18976e+09	2.18976e+09
SES1 (high m2-hu)	2008		2.32828e+09	2.32828e+09	2.32828e+09	2.32828e+09	2.32828e+09	2.32828e+09
SES1 (high m2-hu)	2009		2.47091e+09	2.47091e+09	2.47091e+09	2.47091e+09	2.47091e+09	2.47091e+09
SES1 (high m2-hu)	2010		2.61891e+09	2.61891e+09	2.61891e+09	2.61891e+09	2.61891e+09	2.61891e+09
SES1 (high m2-hu)	2011		2.77082e+09	2.77082e+09	2.77082e+09	2.77082e+09	2.77082e+09	2.77082e+09
SES1 (high m2-hu)	2012		2.92176e+09	2.92176e+09	2.92176e+09	2.92176e+09	2.92176e+09	2.92176e+09
SES1 (high m2-hu)	2013		3.07974e+09	3.07974e+09	3.07974e+09	3.07974e+09	3.07974e+09	3.07974e+09
SES1 (high m2-hu)	2014		3.23823e+09	3.23823e+09	3.23823e+09	3.23823e+09	3.23823e+09	3.23823e+09
SES1 (high m2-hu)	2015		3.40343e+09	3.40343e+09	3.40343e+09	3.40343e+09	3.40343e+09	3.40343e+09
SES1 (high m2-hu)	2016		3.56932e+09	3.56932e+09	3.56932e+09	3.56932e+09	3.56932e+09	3.56932e+09
SES1 (high m2-hu)	2017		3.73648e+09	3.73648e+09	3.73648e+09	3.73648e+09	3.73648e+09	3.73648e+09
SES1 (high m2-hu)	2018		3.9065e+09	3.9065e+09	3.9065e+09	3.9065e+09	3.9065e+09	3.9065e+09
SES1 (high m2-hu)	2019		4.08062e+09	4.08062e+09	4.08062e+09	4.08062e+09	4.08062e+09	4.08062e+09
SES1 (high m2-hu)	2020		4.26183e+09	4.26184e+09	4.26306e+09	4.26307e+09	4.26306e+09	4.26307e+09
SES1 (high m2-hu)	2021	4.44406e+09	4.43974e+09	4.44216e+09	4.44405e+09	4.44166e+09	4.44406e+09
SES1 (high m2-hu)	2022	4.62773e+09	4.61909e+09	4.62478e+09	4.6277e+09	4.62206e+09	4.62772e+09
SES1 (high m2-hu)	2023	4.81425e+09	4.7997e+09	4.80969e+09	4.81421e+09	4.80429e+09	4.81424e+09
SES1 (high m2-hu)	2024	5.00378e+09	4.98122e+09	4.99674e+09	5.00371e+09	4.9883e+09	5.00376e+09
SES1 (high m2-hu)	2025	5.19647e+09	5.16313e+09	5.18563e+09	5.19636e+09	5.17403e+09	5.19645e+09
SES1 (high m2-hu)	2026	5.39252e+09	5.34468e+09	5.37589e+09	5.39236e+09	5.36138e+09	5.3925e+09
SES1 (high m2-hu)	2027	5.59215e+09	5.52482e+09	5.56674e+09	5.59189e+09	5.55028e+09	5.5921e+09
SES1 (high m2-hu)	2028	5.79557e+09	5.70208e+09	5.75704e+09	5.79518e+09	5.74061e+09	5.79551e+09
SES1 (high m2-hu)	2029	6.00307e+09	5.87449e+09	5.94515e+09	6.00248e+09	5.93227e+09	6.00297e+09
SES1 (high m2-hu)	2030	6.21493e+09	6.03962e+09	6.12899e+09	6.21405e+09	6.1251e+09	6.21478e+09
SES1 (high m2-hu)	2031	6.43146e+09	6.1947e+09	6.30614e+09	6.43018e+09	6.31896e+09	6.43124e+09
SES1 (high m2-hu)	2032	6.65299e+09	6.33718e+09	6.47435e+09	6.65115e+09	6.51366e+09	6.65267e+09
SES1 (high m2-hu)	2033	6.87988e+09	6.46554e+09	6.63246e+09	6.87729e+09	6.709e+09	6.87943e+09
SES1 (high m2-hu)	2034	7.11248e+09	6.58037e+09	6.78138e+09	7.10893e+09	6.90471e+09	7.11187e+09
SES1 (high m2-hu)	2035	7.35119e+09	6.68494e+09	6.92482e+09	7.34644e+09	7.10053e+09	7.35036e+09
SES1 (high m2-hu)	2036	7.59637e+09	6.78474e+09	7.06882e+09	7.59019e+09	7.29615e+09	7.5953e+09
SES1 (high m2-hu)	2037	7.84843e+09	6.88589e+09	7.22027e+09	7.84057e+09	7.49121e+09	7.84707e+09
SES1 (high m2-hu)	2038	8.10777e+09	6.99334e+09	7.38497e+09	8.09797e+09	7.68532e+09	8.10607e+09
SES1 (high m2-hu)	2039	8.37476e+09	7.10971e+09	7.56648e+09	8.36275e+09	7.87806e+09	8.37268e+09
SES1 (high m2-hu)	2040	8.64981e+09	7.2353e+09	7.76604e+09	8.63527e+09	8.06899e+09	8.64729e+09
SES1 (high m2-hu)	2041	8.9333e+09	7.36878e+09	7.98322e+09	8.91584e+09	8.25759e+09	8.93027e+09
SES1 (high m2-hu)	2042	9.22558e+09	7.50802e+09	8.21676e+09	9.20478e+09	8.44337e+09	9.22197e+09
SES1 (high m2-hu)	2043	9.52701e+09	7.65072e+09	8.46516e+09	9.50237e+09	8.62578e+09	9.52274e+09
SES1 (high m2-hu)	2044	9.83792e+09	7.79472e+09	8.72707e+09	9.80886e+09	8.80427e+09	9.83288e+09
SES1 (high m2-hu)	2045	1.01586e+10	7.93817e+09	9.00141e+09	1.01245e+10	8.97828e+09	1.01527e+10
SES1 (high m2-hu)	2046	1.04894e+10	8.07953e+09	9.28735e+09	1.04494e+10	9.14724e+09	1.04824e+10
SES1 (high m2-hu)	2047	1.08304e+10	8.21752e+09	9.58433e+09	1.07838e+10	9.31059e+09	1.08223e+10
SES1 (high m2-hu)	2048	1.11819e+10	8.3511e+09	9.89195e+09	1.11278e+10	9.46781e+09	1.11725e+10
SES1 (high m2-hu)	2049	1.15441e+10	8.47942e+09	1.021e+10	1.14814e+10	9.61838e+09	1.15333e+10
SES1 (high m2-hu)	2050	1.19171e+10	8.60176e+09	1.05382e+10	1.18446e+10	9.76182e+09	1.19045e+10
	Row Labels	Housing size (HS)	All strategies	HS + Max circularity	HS + Material substitution	HS + Life extension	HS + Fabrication yield	Historical data
SES2 (medium m2-hu)	2000		1.3539e+09	1.3539e+09	1.3539e+09	1.3539e+09	1.3539e+09	1.3539e+09
SES2 (medium m2-hu)	2001		1.45253e+09	1.45253e+09	1.45253e+09	1.45253e+09	1.45253e+09	1.45253e+09
SES2 (medium m2-hu)	2002		1.5637e+09	1.5637e+09	1.5637e+09	1.5637e+09	1.5637e+09	1.5637e+09
SES2 (medium m2-hu)	2003		1.67866e+09	1.67866e+09	1.67866e+09	1.67866e+09	1.67866e+09	1.67866e+09
SES2 (medium m2-hu)	2004		1.80164e+09	1.80164e+09	1.80164e+09	1.80164e+09	1.80164e+09	1.80164e+09
SES2 (medium m2-hu)	2005		1.92709e+09	1.92709e+09	1.92709e+09	1.92709e+09	1.92709e+09	1.92709e+09
SES2 (medium m2-hu)	2006		2.05656e+09	2.05656e+09	2.05656e+09	2.05656e+09	2.05656e+09	2.05656e+09
SES2 (medium m2-hu)	2007		2.18976e+09	2.18976e+09	2.18976e+09	2.18976e+09	2.18976e+09	2.18976e+09
SES2 (medium m2-hu)	2008		2.32828e+09	2.32828e+09	2.32828e+09	2.32828e+09	2.32828e+09	2.32828e+09
SES2 (medium m2-hu)	2009		2.47091e+09	2.47091e+09	2.47091e+09	2.47091e+09	2.47091e+09	2.47091e+09
SES2 (medium m2-hu)	2010		2.61891e+09	2.61891e+09	2.61891e+09	2.61891e+09	2.61891e+09	2.61891e+09
SES2 (medium m2-hu)	2011		2.77082e+09	2.77082e+09	2.77082e+09	2.77082e+09	2.77082e+09	2.77082e+09
SES2 (medium m2-hu)	2012		2.92176e+09	2.92176e+09	2.92176e+09	2.92176e+09	2.92176e+09	2.92176e+09
SES2 (medium m2-hu)	2013		3.07974e+09	3.07974e+09	3.07974e+09	3.07974e+09	3.07974e+09	3.07974e+09
SES2 (medium m2-hu)	2014		3.23823e+09	3.23823e+09	3.23823e+09	3.23823e+09	3.23823e+09	3.23823e+09
SES2 (medium m2-hu)	2015		3.40343e+09	3.40343e+09	3.40343e+09	3.40343e+09	3.40343e+09	3.40343e+09
SES2 (medium m2-hu)	2016		3.56932e+09	3.56932e+09	3.56932e+09	3.56932e+09	3.56932e+09	3.56932e+09
SES2 (medium m2-hu)	2017		3.73648e+09	3.73648e+09	3.73648e+09	3.73648e+09	3.73648e+09	3.73648e+09
SES2 (medium m2-hu)	2018		3.9065e+09	3.9065e+09	3.9065e+09	3.9065e+09	3.9065e+09	3.9065e+09
SES2 (medium m2-hu)	2019		4.08062e+09	4.08062e+09	4.08062e+09	4.08062e+09	4.08062e+09	4.08062e+09
SES2 (medium m2-hu)	2020		4.26183e+09	4.26184e+09	4.26306e+09	4.26307e+09	4.26306e+09	4.26307e+09
SES2 (medium m2-hu)	2021	4.44351e+09	4.43824e+09	4.44066e+09	4.44347e+09	4.44112e+09	4.4435e+09
SES2 (medium m2-hu)	2022	4.62678e+09	4.61671e+09	4.62237e+09	4.62672e+09	4.62118e+09	4.62677e+09
SES2 (medium m2-hu)	2023	4.81282e+09	4.79609e+09	4.80599e+09	4.81272e+09	4.80301e+09	4.81281e+09
SES2 (medium m2-hu)	2024	5.00176e+09	4.97588e+09	4.99122e+09	5.0016e+09	4.98656e+09	5.00174e+09
SES2 (medium m2-hu)	2025	5.19375e+09	5.15532e+09	5.17751e+09	5.19349e+09	5.17175e+09	5.19371e+09
SES2 (medium m2-hu)	2026	5.38896e+09	5.33334e+09	5.36403e+09	5.38855e+09	5.3585e+09	5.38889e+09
SES2 (medium m2-hu)	2027	5.58756e+09	5.50837e+09	5.5495e+09	5.58694e+09	5.54671e+09	5.58745e+09
SES2 (medium m2-hu)	2028	5.78977e+09	5.67824e+09	5.73205e+09	5.78884e+09	5.73627e+09	5.78961e+09
SES2 (medium m2-hu)	2029	5.99583e+09	5.84007e+09	5.9091e+09	5.99444e+09	5.92704e+09	5.99559e+09
SES2 (medium m2-hu)	2030	6.20598e+09	5.99024e+09	6.07733e+09	6.20394e+09	6.11889e+09	6.20562e+09
SES2 (medium m2-hu)	2031	6.42049e+09	6.12469e+09	6.23293e+09	6.41753e+09	6.31163e+09	6.41998e+09
SES2 (medium m2-hu)	2032	6.63966e+09	6.23964e+09	6.37238e+09	6.63543e+09	6.50508e+09	6.63893e+09
SES2 (medium m2-hu)	2033	6.86377e+09	6.33297e+09	6.49371e+09	6.85787e+09	6.69901e+09	6.86275e+09
SES2 (medium m2-hu)	2034	7.09314e+09	6.40567e+09	6.5981e+09	7.0851e+09	6.89314e+09	7.09175e+09
SES2 (medium m2-hu)	2035	7.32808e+09	6.46278e+09	6.69088e+09	7.31739e+09	7.0872e+09	7.32623e+09
SES2 (medium m2-hu)	2036	7.5689e+09	6.51269e+09	6.78086e+09	7.55506e+09	7.28085e+09	7.5665e+09
SES2 (medium m2-hu)	2037	7.81591e+09	6.56477e+09	6.8781e+09	7.79839e+09	7.47371e+09	7.81288e+09
SES2 (medium m2-hu)	2038	8.06943e+09	6.62656e+09	6.99101e+09	8.04769e+09	7.66538e+09	8.06566e+09
SES2 (medium m2-hu)	2039	8.32975e+09	6.70219e+09	7.12463e+09	8.30318e+09	7.85541e+09	8.32514e+09
SES2 (medium m2-hu)	2040	8.59715e+09	6.79228e+09	7.2805e+09	8.56508e+09	8.04332e+09	8.59159e+09
SES2 (medium m2-hu)	2041	8.8719e+09	6.89504e+09	7.4577e+09	8.83353e+09	8.22858e+09	8.86524e+09
SES2 (medium m2-hu)	2042	9.15424e+09	7.0075e+09	7.65404e+09	9.10864e+09	8.41066e+09	9.14634e+09
SES2 (medium m2-hu)	2043	9.4444e+09	7.12643e+09	7.867e+09	9.3905e+09	8.58899e+09	9.43505e+09
SES2 (medium m2-hu)	2044	9.74256e+09	7.24885e+09	8.09427e+09	9.67914e+09	8.76297e+09	9.73156e+09
SES2 (medium m2-hu)	2045	1.00489e+10	7.37223e+09	8.33396e+09	9.97453e+09	8.93201e+09	1.0036e+10
SES2 (medium m2-hu)	2046	1.03635e+10	7.49449e+09	8.58458e+09	1.02766e+10	9.0955e+09	1.03484e+10
SES2 (medium m2-hu)	2047	1.06864e+10	7.61397e+09	8.84504e+09	1.05853e+10	9.25285e+09	1.06689e+10
SES2 (medium m2-hu)	2048	1.10177e+10	7.72933e+09	9.1145e+09	1.09004e+10	9.40347e+09	1.09973e+10
SES2 (medium m2-hu)	2049	1.13573e+10	7.83949e+09	9.39234e+09	1.12216e+10	9.54682e+09	1.13338e+10
SES2 (medium m2-hu)	2050	1.17053e+10	7.94358e+09	9.67808e+09	1.15487e+10	9.68236e+09	1.16781e+10
	Row Labels	Housing size (HS)	All strategies	HS + Max circularity	HS + Material substitution	HS + Life extension	HS + Fabrication yield	Historical data
SES3 (low m2-hu)	2000		1.3539e+09	1.3539e+09	1.3539e+09	1.3539e+09	1.3539e+09	1.3539e+09
SES3 (low m2-hu)	2001		1.45253e+09	1.45253e+09	1.45253e+09	1.45253e+09	1.45253e+09	1.45253e+09
SES3 (low m2-hu)	2002		1.5637e+09	1.5637e+09	1.5637e+09	1.5637e+09	1.5637e+09	1.5637e+09
SES3 (low m2-hu)	2003		1.67866e+09	1.67866e+09	1.67866e+09	1.67866e+09	1.67866e+09	1.67866e+09
SES3 (low m2-hu)	2004		1.80164e+09	1.80164e+09	1.80164e+09	1.80164e+09	1.80164e+09	1.80164e+09
SES3 (low m2-hu)	2005		1.92709e+09	1.92709e+09	1.92709e+09	1.92709e+09	1.92709e+09	1.92709e+09
SES3 (low m2-hu)	2006		2.05656e+09	2.05656e+09	2.05656e+09	2.05656e+09	2.05656e+09	2.05656e+09
SES3 (low m2-hu)	2007		2.18976e+09	2.18976e+09	2.18976e+09	2.18976e+09	2.18976e+09	2.18976e+09
SES3 (low m2-hu)	2008		2.32828e+09	2.32828e+09	2.32828e+09	2.32828e+09	2.32828e+09	2.32828e+09
SES3 (low m2-hu)	2009		2.47091e+09	2.47091e+09	2.47091e+09	2.47091e+09	2.47091e+09	2.47091e+09
SES3 (low m2-hu)	2010		2.61891e+09	2.61891e+09	2.61891e+09	2.61891e+09	2.61891e+09	2.61891e+09
SES3 (low m2-hu)	2011		2.77082e+09	2.77082e+09	2.77082e+09	2.77082e+09	2.77082e+09	2.77082e+09
SES3 (low m2-hu)	2012		2.92176e+09	2.92176e+09	2.92176e+09	2.92176e+09	2.92176e+09	2.92176e+09
SES3 (low m2-hu)	2013		3.07974e+09	3.07974e+09	3.07974e+09	3.07974e+09	3.07974e+09	3.07974e+09
SES3 (low m2-hu)	2014		3.23823e+09	3.23823e+09	3.23823e+09	3.23823e+09	3.23823e+09	3.23823e+09
SES3 (low m2-hu)	2015		3.40343e+09	3.40343e+09	3.40343e+09	3.40343e+09	3.40343e+09	3.40343e+09
SES3 (low m2-hu)	2016		3.56932e+09	3.56932e+09	3.56932e+09	3.56932e+09	3.56932e+09	3.56932e+09
SES3 (low m2-hu)	2017		3.73648e+09	3.73648e+09	3.73648e+09	3.73648e+09	3.73648e+09	3.73648e+09
SES3 (low m2-hu)	2018		3.9065e+09	3.9065e+09	3.9065e+09	3.9065e+09	3.9065e+09	3.9065e+09
SES3 (low m2-hu)	2019		4.08062e+09	4.08062e+09	4.08062e+09	4.08062e+09	4.08062e+09	4.08062e+09
SES3 (low m2-hu)	2020		4.26183e+09	4.26184e+09	4.26306e+09	4.26307e+09	4.26306e+09	4.26307e+09
SES3 (low m2-hu)	2021	4.44326e+09	4.43495e+09	4.43852e+09	4.44321e+09	4.43975e+09	4.44325e+09
SES3 (low m2-hu)	2022	4.62636e+09	4.6108e+09	4.61901e+09	4.62627e+09	4.61823e+09	4.62634e+09
SES3 (low m2-hu)	2023	4.81219e+09	4.78666e+09	4.80081e+09	4.81204e+09	4.79815e+09	4.81215e+09
SES3 (low m2-hu)	2024	5.00087e+09	4.9617e+09	4.98329e+09	5.00064e+09	4.97941e+09	5.00081e+09
SES3 (low m2-hu)	2025	5.19255e+09	5.13467e+09	5.16548e+09	5.19219e+09	5.16189e+09	5.19246e+09
SES3 (low m2-hu)	2026	5.38737e+09	5.30377e+09	5.34584e+09	5.38682e+09	5.34545e+09	5.38723e+09
SES3 (low m2-hu)	2027	5.58552e+09	5.46646e+09	5.52212e+09	5.58468e+09	5.52994e+09	5.58531e+09
SES3 (low m2-hu)	2028	5.78719e+09	5.61917e+09	5.69105e+09	5.78593e+09	5.71517e+09	5.78688e+09
SES3 (low m2-hu)	2029	5.99261e+09	5.75718e+09	5.84816e+09	5.99073e+09	5.90094e+09	5.99214e+09
SES3 (low m2-hu)	2030	6.202e+09	5.87457e+09	5.98773e+09	6.19924e+09	6.08705e+09	6.20131e+09
SES3 (low m2-hu)	2031	6.41562e+09	5.96474e+09	6.10327e+09	6.41162e+09	6.27322e+09	6.41463e+09
SES3 (low m2-hu)	2032	6.63373e+09	6.02163e+09	6.18869e+09	6.62805e+09	6.45918e+09	6.63233e+09
SES3 (low m2-hu)	2033	6.85662e+09	6.04194e+09	6.24051e+09	6.84871e+09	6.6446e+09	6.85466e+09
SES3 (low m2-hu)	2034	7.08455e+09	6.02758e+09	6.26051e+09	7.07381e+09	6.82911e+09	7.08189e+09
SES3 (low m2-hu)	2035	7.31781e+09	5.98715e+09	6.25733e+09	7.30358e+09	7.01232e+09	7.31429e+09
SES3 (low m2-hu)	2036	7.55669e+09	5.93473e+09	6.24545e+09	7.53831e+09	7.19378e+09	7.55214e+09
SES3 (low m2-hu)	2037	7.80146e+09	5.88596e+09	6.24137e+09	7.77826e+09	7.37298e+09	7.79571e+09
SES3 (low m2-hu)	2038	8.05239e+09	5.85346e+09	6.25884e+09	8.02366e+09	7.54938e+09	8.04527e+09
SES3 (low m2-hu)	2039	8.30974e+09	5.8441e+09	6.30604e+09	8.27471e+09	7.72241e+09	8.30106e+09
SES3 (low m2-hu)	2040	8.57374e+09	5.85907e+09	6.3853e+09	8.53152e+09	7.89142e+09	8.56328e+09
SES3 (low m2-hu)	2041	8.84461e+09	5.89556e+09	6.49484e+09	8.79417e+09	8.05576e+09	8.83211e+09
SES3 (low m2-hu)	2042	9.12254e+09	5.9489e+09	6.63081e+09	9.06269e+09	8.2147e+09	9.10771e+09
SES3 (low m2-hu)	2043	9.40769e+09	6.01399e+09	6.78884e+09	9.33703e+09	8.36751e+09	9.39018e+09
SES3 (low m2-hu)	2044	9.70018e+09	6.0862e+09	6.9649e+09	9.61714e+09	8.51344e+09	9.67961e+09
SES3 (low m2-hu)	2045	1.00001e+10	6.16165e+09	7.15568e+09	9.90287e+09	8.6517e+09	9.97602e+09
SES3 (low m2-hu)	2046	1.03075e+10	6.23722e+09	7.3586e+09	1.01941e+10	8.7815e+09	1.02794e+10
SES3 (low m2-hu)	2047	1.06224e+10	6.31047e+09	7.5717e+09	1.04904e+10	8.90206e+09	1.05897e+10
SES3 (low m2-hu)	2048	1.09447e+10	6.37949e+09	7.79354e+09	1.07917e+10	9.01259e+09	1.09068e+10
SES3 (low m2-hu)	2049	1.12743e+10	6.44277e+09	8.02304e+09	1.10975e+10	9.11235e+09	1.12305e+10
SES3 (low m2-hu)	2050	1.16111e+10	6.49913e+09	8.25939e+09	1.14073e+10	9.20062e+09	1.15606e+10
Steel
	Row Labels	Housing size (HS)	All strategies	HS + Max circularity	HS + Material substitution	HS + Life extension	HS + Fabrication yield	Historical data
SES1 (high m2-hu)	2000		6.76948e+07	6.76948e+07	6.76948e+07	6.76948e+07	6.76948e+07	6.76948e+07
SES1 (high m2-hu)	2001		7.26263e+07	7.26263e+07	7.26263e+07	7.26263e+07	7.26263e+07	7.26263e+07
SES1 (high m2-hu)	2002		7.81849e+07	7.81849e+07	7.81849e+07	7.81849e+07	7.81849e+07	7.81849e+07
SES1 (high m2-hu)	2003		8.39331e+07	8.39331e+07	8.39331e+07	8.39331e+07	8.39331e+07	8.39331e+07
SES1 (high m2-hu)	2004		9.0082e+07	9.0082e+07	9.0082e+07	9.0082e+07	9.0082e+07	9.0082e+07
SES1 (high m2-hu)	2005		9.63543e+07	9.63543e+07	9.63543e+07	9.63543e+07	9.63543e+07	9.63543e+07
SES1 (high m2-hu)	2006		1.02828e+08	1.02828e+08	1.02828e+08	1.02828e+08	1.02828e+08	1.02828e+08
SES1 (high m2-hu)	2007		1.09488e+08	1.09488e+08	1.09488e+08	1.09488e+08	1.09488e+08	1.09488e+08
SES1 (high m2-hu)	2008		1.16414e+08	1.16414e+08	1.16414e+08	1.16414e+08	1.16414e+08	1.16414e+08
SES1 (high m2-hu)	2009		1.23545e+08	1.23545e+08	1.23545e+08	1.23545e+08	1.23545e+08	1.23545e+08
SES1 (high m2-hu)	2010		1.30946e+08	1.30946e+08	1.30946e+08	1.30946e+08	1.30946e+08	1.30946e+08
SES1 (high m2-hu)	2011		1.38541e+08	1.38541e+08	1.38541e+08	1.38541e+08	1.38541e+08	1.38541e+08
SES1 (high m2-hu)	2012		1.46088e+08	1.46088e+08	1.46088e+08	1.46088e+08	1.46088e+08	1.46088e+08
SES1 (high m2-hu)	2013		1.53987e+08	1.53987e+08	1.53987e+08	1.53987e+08	1.53987e+08	1.53987e+08
SES1 (high m2-hu)	2014		1.61911e+08	1.61911e+08	1.61911e+08	1.61911e+08	1.61911e+08	1.61911e+08
SES1 (high m2-hu)	2015		1.70172e+08	1.70172e+08	1.70172e+08	1.70172e+08	1.70172e+08	1.70172e+08
SES1 (high m2-hu)	2016		1.78466e+08	1.78466e+08	1.78466e+08	1.78466e+08	1.78466e+08	1.78466e+08
SES1 (high m2-hu)	2017		1.86824e+08	1.86824e+08	1.86824e+08	1.86824e+08	1.86824e+08	1.86824e+08
SES1 (high m2-hu)	2018		1.95325e+08	1.95325e+08	1.95325e+08	1.95325e+08	1.95325e+08	1.95325e+08
SES1 (high m2-hu)	2019		2.04031e+08	2.04031e+08	2.04031e+08	2.04031e+08	2.04031e+08	2.04031e+08
SES1 (high m2-hu)	2020		2.131e+08	2.13101e+08	2.13153e+08	2.13153e+08	2.13153e+08	2.13153e+08
SES1 (high m2-hu)	2021	2.22203e+08	2.22e+08	2.22121e+08	2.22202e+08	2.22083e+08	2.22203e+08
SES1 (high m2-hu)	2022	2.31386e+08	2.30975e+08	2.31259e+08	2.31385e+08	2.31103e+08	2.31386e+08
SES1 (high m2-hu)	2023	2.40712e+08	2.40016e+08	2.40516e+08	2.4071e+08	2.40215e+08	2.40712e+08
SES1 (high m2-hu)	2024	2.50189e+08	2.49108e+08	2.49885e+08	2.50184e+08	2.49415e+08	2.50188e+08
SES1 (high m2-hu)	2025	2.59824e+08	2.58229e+08	2.59356e+08	2.59817e+08	2.58701e+08	2.59823e+08
SES1 (high m2-hu)	2026	2.69626e+08	2.67346e+08	2.68909e+08	2.69615e+08	2.68069e+08	2.69625e+08
SES1 (high m2-hu)	2027	2.79607e+08	2.76411e+08	2.78512e+08	2.79591e+08	2.77514e+08	2.79605e+08
SES1 (high m2-hu)	2028	2.89779e+08	2.85362e+08	2.88118e+08	2.89754e+08	2.87031e+08	2.89775e+08
SES1 (high m2-hu)	2029	3.00154e+08	2.94112e+08	2.97657e+08	3.00116e+08	2.96613e+08	3.00148e+08
SES1 (high m2-hu)	2030	3.10747e+08	3.02554e+08	3.07042e+08	3.10691e+08	3.06255e+08	3.10739e+08
SES1 (high m2-hu)	2031	3.21573e+08	3.10568e+08	3.16171e+08	3.21491e+08	3.15948e+08	3.21562e+08
SES1 (high m2-hu)	2032	3.3265e+08	3.18042e+08	3.2495e+08	3.32532e+08	3.25683e+08	3.32634e+08
SES1 (high m2-hu)	2033	3.43994e+08	3.24909e+08	3.33329e+08	3.43829e+08	3.3545e+08	3.43972e+08
SES1 (high m2-hu)	2034	3.55624e+08	3.31192e+08	3.41353e+08	3.55398e+08	3.45236e+08	3.55593e+08
SES1 (high m2-hu)	2035	3.67559e+08	3.37032e+08	3.49181e+08	3.67257e+08	3.55027e+08	3.67518e+08
SES1 (high m2-hu)	2036	3.79819e+08	3.42661e+08	3.57079e+08	3.79425e+08	3.64807e+08	3.79765e+08
SES1 (high m2-hu)	2037	3.92422e+08	3.48343e+08	3.65346e+08	3.91921e+08	3.7456e+08	3.92354e+08
SES1 (high m2-hu)	2038	4.05388e+08	3.54289e+08	3.74233e+08	4.04765e+08	3.84266e+08	4.05303e+08
SES1 (high m2-hu)	2039	4.18738e+08	3.60608e+08	3.83898e+08	4.17973e+08	3.93903e+08	4.18634e+08
SES1 (high m2-hu)	2040	4.32491e+08	3.6731e+08	3.94397e+08	4.31564e+08	4.03449e+08	4.32365e+08
SES1 (high m2-hu)	2041	4.46665e+08	3.74334e+08	4.05713e+08	4.45553e+08	4.1288e+08	4.46513e+08
SES1 (high m2-hu)	2042	4.61279e+08	3.81584e+08	4.17795e+08	4.59955e+08	4.22169e+08	4.61099e+08
SES1 (high m2-hu)	2043	4.76351e+08	3.88957e+08	4.30581e+08	4.74781e+08	4.31289e+08	4.76137e+08
SES1 (high m2-hu)	2044	4.91896e+08	3.96355e+08	4.44015e+08	4.90046e+08	4.40214e+08	4.91644e+08
SES1 (high m2-hu)	2045	5.07931e+08	4.03695e+08	4.58051e+08	5.05757e+08	4.48914e+08	5.07635e+08
SES1 (high m2-hu)	2046	5.24468e+08	4.10906e+08	4.72657e+08	5.21924e+08	4.57362e+08	5.24121e+08
SES1 (high m2-hu)	2047	5.4152e+08	4.17928e+08	4.8781e+08	5.38553e+08	4.6553e+08	5.41116e+08
SES1 (high m2-hu)	2048	5.59097e+08	4.24712e+08	5.03494e+08	5.55648e+08	4.7339e+08	5.58627e+08
SES1 (high m2-hu)	2049	5.77207e+08	4.31218e+08	5.19699e+08	5.7321e+08	4.80919e+08	5.76663e+08
SES1 (high m2-hu)	2050	5.95856e+08	4.3741e+08	5.36418e+08	5.91238e+08	4.88091e+08	5.95227e+08
	Row Labels	Housing size (HS)	All strategies	HS + Max circularity	HS + Material substitution	HS + Life extension	HS + Fabrication yield	Historical data
SES2 (medium m2-hu)	2000		6.76948e+07	6.76948e+07	6.76948e+07	6.76948e+07	6.76948e+07	6.76948e+07
SES2 (medium m2-hu)	2001		7.26263e+07	7.26263e+07	7.26263e+07	7.26263e+07	7.26263e+07	7.26263e+07
SES2 (medium m2-hu)	2002		7.81849e+07	7.81849e+07	7.81849e+07	7.81849e+07	7.81849e+07	7.81849e+07
SES2 (medium m2-hu)	2003		8.39331e+07	8.39331e+07	8.39331e+07	8.39331e+07	8.39331e+07	8.39331e+07
SES2 (medium m2-hu)	2004		9.0082e+07	9.0082e+07	9.0082e+07	9.0082e+07	9.0082e+07	9.0082e+07
SES2 (medium m2-hu)	2005		9.63543e+07	9.63543e+07	9.63543e+07	9.63543e+07	9.63543e+07	9.63543e+07
SES2 (medium m2-hu)	2006		1.02828e+08	1.02828e+08	1.02828e+08	1.02828e+08	1.02828e+08	1.02828e+08
SES2 (medium m2-hu)	2007		1.09488e+08	1.09488e+08	1.09488e+08	1.09488e+08	1.09488e+08	1.09488e+08
SES2 (medium m2-hu)	2008		1.16414e+08	1.16414e+08	1.16414e+08	1.16414e+08	1.16414e+08	1.16414e+08
SES2 (medium m2-hu)	2009		1.23545e+08	1.23545e+08	1.23545e+08	1.23545e+08	1.23545e+08	1.23545e+08
SES2 (medium m2-hu)	2010		1.30946e+08	1.30946e+08	1.30946e+08	1.30946e+08	1.30946e+08	1.30946e+08
SES2 (medium m2-hu)	2011		1.38541e+08	1.38541e+08	1.38541e+08	1.38541e+08	1.38541e+08	1.38541e+08
SES2 (medium m2-hu)	2012		1.46088e+08	1.46088e+08	1.46088e+08	1.46088e+08	1.46088e+08	1.46088e+08
SES2 (medium m2-hu)	2013		1.53987e+08	1.53987e+08	1.53987e+08	1.53987e+08	1.53987e+08	1.53987e+08
SES2 (medium m2-hu)	2014		1.61911e+08	1.61911e+08	1.61911e+08	1.61911e+08	1.61911e+08	1.61911e+08
SES2 (medium m2-hu)	2015		1.70172e+08	1.70172e+08	1.70172e+08	1.70172e+08	1.70172e+08	1.70172e+08
SES2 (medium m2-hu)	2016		1.78466e+08	1.78466e+08	1.78466e+08	1.78466e+08	1.78466e+08	1.78466e+08
SES2 (medium m2-hu)	2017		1.86824e+08	1.86824e+08	1.86824e+08	1.86824e+08	1.86824e+08	1.86824e+08
SES2 (medium m2-hu)	2018		1.95325e+08	1.95325e+08	1.95325e+08	1.95325e+08	1.95325e+08	1.95325e+08
SES2 (medium m2-hu)	2019		2.04031e+08	2.04031e+08	2.04031e+08	2.04031e+08	2.04031e+08	2.04031e+08
SES2 (medium m2-hu)	2020		2.131e+08	2.13101e+08	2.13153e+08	2.13153e+08	2.13153e+08	2.13153e+08
SES2 (medium m2-hu)	2021	2.22175e+08	2.21645e+08	2.21766e+08	2.22173e+08	2.22056e+08	2.22175e+08
SES2 (medium m2-hu)	2022	2.31339e+08	2.30421e+08	2.30705e+08	2.31335e+08	2.31059e+08	2.31339e+08
SES2 (medium m2-hu)	2023	2.40641e+08	2.39164e+08	2.39659e+08	2.40634e+08	2.4015e+08	2.4064e+08
SES2 (medium m2-hu)	2024	2.50088e+08	2.47806e+08	2.48572e+08	2.50078e+08	2.49328e+08	2.50087e+08
SES2 (medium m2-hu)	2025	2.59688e+08	2.56247e+08	2.57352e+08	2.59671e+08	2.58587e+08	2.59685e+08
SES2 (medium m2-hu)	2026	2.69448e+08	2.64339e+08	2.65865e+08	2.69422e+08	2.67925e+08	2.69444e+08
SES2 (medium m2-hu)	2027	2.79378e+08	2.7187e+08	2.73907e+08	2.79339e+08	2.77336e+08	2.79373e+08
SES2 (medium m2-hu)	2028	2.89489e+08	2.78541e+08	2.81191e+08	2.89429e+08	2.86813e+08	2.89481e+08
SES2 (medium m2-hu)	2029	2.99791e+08	2.83953e+08	2.87324e+08	2.99703e+08	2.96352e+08	2.99779e+08
SES2 (medium m2-hu)	2030	3.10299e+08	2.87602e+08	2.91805e+08	3.10169e+08	3.05944e+08	3.10281e+08
SES2 (medium m2-hu)	2031	3.21025e+08	2.88925e+08	2.94062e+08	3.20836e+08	3.15582e+08	3.20999e+08
SES2 (medium m2-hu)	2032	3.31983e+08	2.87406e+08	2.9356e+08	3.31714e+08	3.25254e+08	3.31946e+08
SES2 (medium m2-hu)	2033	3.43189e+08	2.8276e+08	2.8999e+08	3.42813e+08	3.3495e+08	3.43138e+08
SES2 (medium m2-hu)	2034	3.54657e+08	2.7516e+08	2.83493e+08	3.54145e+08	3.44657e+08	3.54587e+08
SES2 (medium m2-hu)	2035	3.66404e+08	2.65356e+08	2.74803e+08	3.65724e+08	3.5436e+08	3.66311e+08
SES2 (medium m2-hu)	2036	3.78445e+08	2.54581e+08	2.6516e+08	3.77564e+08	3.64042e+08	3.78325e+08
SES2 (medium m2-hu)	2037	3.90796e+08	2.4421e+08	2.55976e+08	3.8968e+08	3.73686e+08	3.90644e+08
SES2 (medium m2-hu)	2038	4.03472e+08	2.35364e+08	2.48433e+08	4.02087e+08	3.83269e+08	4.03283e+08
SES2 (medium m2-hu)	2039	4.16487e+08	2.28673e+08	2.43225e+08	4.14796e+08	3.92771e+08	4.16257e+08
SES2 (medium m2-hu)	2040	4.29857e+08	2.24275e+08	2.40549e+08	4.27816e+08	4.02166e+08	4.29579e+08
SES2 (medium m2-hu)	2041	4.43595e+08	2.21962e+08	2.40245e+08	4.41152e+08	4.11429e+08	4.43262e+08
SES2 (medium m2-hu)	2042	4.57712e+08	2.21362e+08	2.41975e+08	4.54809e+08	4.20533e+08	4.57317e+08
SES2 (medium m2-hu)	2043	4.7222e+08	2.22069e+08	2.45357e+08	4.68789e+08	4.29449e+08	4.71753e+08
SES2 (medium m2-hu)	2044	4.87128e+08	2.23715e+08	2.50042e+08	4.8309e+08	4.38149e+08	4.86578e+08
SES2 (medium m2-hu)	2045	5.02444e+08	2.25994e+08	2.5574e+08	4.97711e+08	4.466e+08	5.01799e+08
SES2 (medium m2-hu)	2046	5.18173e+08	2.28671e+08	2.62229e+08	5.12644e+08	4.54775e+08	5.1742e+08
SES2 (medium m2-hu)	2047	5.3432e+08	2.31567e+08	2.6934e+08	5.27883e+08	4.62642e+08	5.33443e+08
SES2 (medium m2-hu)	2048	5.50885e+08	2.34547e+08	2.76953e+08	5.43415e+08	4.70174e+08	5.49867e+08
SES2 (medium m2-hu)	2049	5.67867e+08	2.37513e+08	2.8498e+08	5.59225e+08	4.77341e+08	5.6669e+08
SES2 (medium m2-hu)	2050	5.85264e+08	2.40392e+08	2.93355e+08	5.75296e+08	4.84118e+08	5.83906e+08
	Row Labels	Housing size (HS)	All strategies	HS + Max circularity	HS + Material substitution	HS + Life extension	HS + Fabrication yield	Historical data
SES3 (low m2-hu)	2000		6.76948e+07	6.76948e+07	6.76948e+07	6.76948e+07	6.76948e+07	6.76948e+07
SES3 (low m2-hu)	2001		7.26263e+07	7.26263e+07	7.26263e+07	7.26263e+07	7.26263e+07	7.26263e+07
SES3 (low m2-hu)	2002		7.81849e+07	7.81849e+07	7.81849e+07	7.81849e+07	7.81849e+07	7.81849e+07
SES3 (low m2-hu)	2003		8.39331e+07	8.39331e+07	8.39331e+07	8.39331e+07	8.39331e+07	8.39331e+07
SES3 (low m2-hu)	2004		9.0082e+07	9.0082e+07	9.0082e+07	9.0082e+07	9.0082e+07	9.0082e+07
SES3 (low m2-hu)	2005		9.63543e+07	9.63543e+07	9.63543e+07	9.63543e+07	9.63543e+07	9.63543e+07
SES3 (low m2-hu)	2006		1.02828e+08	1.02828e+08	1.02828e+08	1.02828e+08	1.02828e+08	1.02828e+08
SES3 (low m2-hu)	2007		1.09488e+08	1.09488e+08	1.09488e+08	1.09488e+08	1.09488e+08	1.09488e+08
SES3 (low m2-hu)	2008		1.16414e+08	1.16414e+08	1.16414e+08	1.16414e+08	1.16414e+08	1.16414e+08
SES3 (low m2-hu)	2009		1.23545e+08	1.23545e+08	1.23545e+08	1.23545e+08	1.23545e+08	1.23545e+08
SES3 (low m2-hu)	2010		1.30946e+08	1.30946e+08	1.30946e+08	1.30946e+08	1.30946e+08	1.30946e+08
SES3 (low m2-hu)	2011		1.38541e+08	1.38541e+08	1.38541e+08	1.38541e+08	1.38541e+08	1.38541e+08
SES3 (low m2-hu)	2012		1.46088e+08	1.46088e+08	1.46088e+08	1.46088e+08	1.46088e+08	1.46088e+08
SES3 (low m2-hu)	2013		1.53987e+08	1.53987e+08	1.53987e+08	1.53987e+08	1.53987e+08	1.53987e+08
SES3 (low m2-hu)	2014		1.61911e+08	1.61911e+08	1.61911e+08	1.61911e+08	1.61911e+08	1.61911e+08
SES3 (low m2-hu)	2015		1.70172e+08	1.70172e+08	1.70172e+08	1.70172e+08	1.70172e+08	1.70172e+08
SES3 (low m2-hu)	2016		1.78466e+08	1.78466e+08	1.78466e+08	1.78466e+08	1.78466e+08	1.78466e+08
SES3 (low m2-hu)	2017		1.86824e+08	1.86824e+08	1.86824e+08	1.86824e+08	1.86824e+08	1.86824e+08
SES3 (low m2-hu)	2018		1.95325e+08	1.95325e+08	1.95325e+08	1.95325e+08	1.95325e+08	1.95325e+08
SES3 (low m2-hu)	2019		2.04031e+08	2.04031e+08	2.04031e+08	2.04031e+08	2.04031e+08	2.04031e+08
SES3 (low m2-hu)	2020		2.131e+08	2.13101e+08	2.13153e+08	2.13153e+08	2.13153e+08	2.13153e+08
SES3 (low m2-hu)	2021	2.22163e+08	2.21248e+08	2.21426e+08	2.2216e+08	2.21987e+08	2.22162e+08
SES3 (low m2-hu)	2022	2.31318e+08	2.29766e+08	2.30176e+08	2.31312e+08	2.30912e+08	2.31317e+08
SES3 (low m2-hu)	2023	2.4061e+08	2.38137e+08	2.38842e+08	2.406e+08	2.39908e+08	2.40608e+08
SES3 (low m2-hu)	2024	2.50044e+08	2.4624e+08	2.47314e+08	2.50029e+08	2.48971e+08	2.50041e+08
SES3 (low m2-hu)	2025	2.59627e+08	2.53897e+08	2.55425e+08	2.59604e+08	2.58095e+08	2.59623e+08
SES3 (low m2-hu)	2026	2.69368e+08	2.60846e+08	2.62921e+08	2.69333e+08	2.67273e+08	2.69362e+08
SES3 (low m2-hu)	2027	2.79276e+08	2.66708e+08	2.69432e+08	2.79222e+08	2.76497e+08	2.79266e+08
SES3 (low m2-hu)	2028	2.8936e+08	2.70953e+08	2.74431e+08	2.89279e+08	2.85758e+08	2.89344e+08
SES3 (low m2-hu)	2029	2.9963e+08	2.72872e+08	2.77201e+08	2.99511e+08	2.95047e+08	2.99607e+08
SES3 (low m2-hu)	2030	3.101e+08	2.71576e+08	2.76832e+08	3.09924e+08	3.04352e+08	3.10066e+08
SES3 (low m2-hu)	2031	3.20781e+08	2.66072e+08	2.72284e+08	3.20527e+08	3.13661e+08	3.20731e+08
SES3 (low m2-hu)	2032	3.31687e+08	2.55458e+08	2.62587e+08	3.31325e+08	3.22959e+08	3.31616e+08
SES3 (low m2-hu)	2033	3.42831e+08	2.39258e+08	2.47173e+08	3.42328e+08	3.3223e+08	3.42733e+08
SES3 (low m2-hu)	2034	3.54227e+08	2.17809e+08	2.26287e+08	3.53544e+08	3.41456e+08	3.54094e+08
SES3 (low m2-hu)	2035	3.65891e+08	1.92487e+08	2.0124e+08	3.64985e+08	3.50616e+08	3.65714e+08
SES3 (low m2-hu)	2036	3.77834e+08	1.65516e+08	1.7425e+08	3.76664e+08	3.59689e+08	3.77607e+08
SES3 (low m2-hu)	2037	3.90073e+08	1.39365e+08	1.47847e+08	3.88596e+08	3.68649e+08	3.89786e+08
SES3 (low m2-hu)	2038	4.0262e+08	1.1604e+08	1.24139e+08	4.0079e+08	3.77469e+08	4.02264e+08
SES3 (low m2-hu)	2039	4.15487e+08	9.6665e+07	1.04363e+08	4.13256e+08	3.8612e+08	4.15053e+08
SES3 (low m2-hu)	2040	4.28687e+08	8.14876e+07	8.88594e+07	4.25999e+08	3.94571e+08	4.28164e+08
SES3 (low m2-hu)	2041	4.4223e+08	7.01469e+07	7.73264e+07	4.39019e+08	4.02788e+08	4.41606e+08
SES3 (low m2-hu)	2042	4.56127e+08	6.19925e+07	6.91451e+07	4.52316e+08	4.10735e+08	4.55385e+08
SES3 (low m2-hu)	2043	4.70384e+08	5.63181e+07	6.36191e+07	4.65886e+08	4.18376e+08	4.69509e+08
SES3 (low m2-hu)	2044	4.85009e+08	5.24883e+07	6.01107e+07	4.79722e+08	4.25672e+08	4.8398e+08
SES3 (low m2-hu)	2045	5.00005e+08	4.99857e+07	5.80944e+07	4.93815e+08	4.32585e+08	4.98801e+08
SES3 (low m2-hu)	2046	5.15375e+08	4.84133e+07	5.71632e+07	5.08152e+08	4.39075e+08	5.1397e+08
SES3 (low m2-hu)	2047	5.31119e+08	4.74773e+07	5.70137e+07	5.22718e+08	4.45103e+08	5.29485e+08
SES3 (low m2-hu)	2048	5.47235e+08	4.69656e+07	5.74255e+07	5.37494e+08	4.5063e+08	5.45339e+08
SES3 (low m2-hu)	2049	5.63716e+08	4.67272e+07	5.82408e+07	5.52458e+08	4.55618e+08	5.61525e+08
SES3 (low m2-hu)	2050	5.80556e+08	4.66555e+07	5.93475e+07	5.67582e+08	4.60031e+08	5.78031e+08

## Sheet: data_from_figure_5
GHG emissions results
	Row Labels	Housing size (HS)	All strategies	HS + Max circularity	HS + Material substitution	HS + Life extension	HS + Fabrication yield	Historical data
SES1 (high m2-hu)	2000		3.47133e+09	3.47133e+09	3.47133e+09	3.47133e+09	3.47133e+09	3.47133e+09
SES1 (high m2-hu)	2001		1.81203e+09	1.81203e+09	1.81203e+09	1.81203e+09	1.81203e+09	1.81203e+09
SES1 (high m2-hu)	2002		1.92441e+09	1.92441e+09	1.92441e+09	1.92441e+09	1.92441e+09	1.92441e+09
SES1 (high m2-hu)	2003		1.86678e+09	1.86678e+09	1.86678e+09	1.86678e+09	1.86678e+09	1.86678e+09
SES1 (high m2-hu)	2004		2.48764e+09	2.48764e+09	2.48764e+09	2.48764e+09	2.48764e+09	2.48764e+09
SES1 (high m2-hu)	2005		2.63337e+09	2.63337e+09	2.63337e+09	2.63337e+09	2.63337e+09	2.63337e+09
SES1 (high m2-hu)	2006		2.70721e+09	2.70721e+09	2.70721e+09	2.70721e+09	2.70721e+09	2.70721e+09
SES1 (high m2-hu)	2007		2.69604e+09	2.69604e+09	2.69604e+09	2.69604e+09	2.69604e+09	2.69604e+09
SES1 (high m2-hu)	2008		2.94815e+09	2.94815e+09	2.94815e+09	2.94815e+09	2.94815e+09	2.94815e+09
SES1 (high m2-hu)	2009		3.21776e+09	3.21776e+09	3.21776e+09	3.21776e+09	3.21776e+09	3.21776e+09
SES1 (high m2-hu)	2010		3.77105e+09	3.77105e+09	3.77105e+09	3.77105e+09	3.77105e+09	3.77105e+09
SES1 (high m2-hu)	2011		4.29617e+09	4.29617e+09	4.29617e+09	4.29617e+09	4.29617e+09	4.29617e+09
SES1 (high m2-hu)	2012		3.90318e+09	3.90318e+09	3.90318e+09	3.90318e+09	3.90318e+09	3.90318e+09
SES1 (high m2-hu)	2013		4.3054e+09	4.3054e+09	4.3054e+09	4.3054e+09	4.3054e+09	4.3054e+09
SES1 (high m2-hu)	2014		4.15141e+09	4.15141e+09	4.15141e+09	4.15141e+09	4.15141e+09	4.15141e+09
SES1 (high m2-hu)	2015		4.74163e+09	4.74163e+09	4.74163e+09	4.74163e+09	4.74163e+09	4.74163e+09
SES1 (high m2-hu)	2016		4.81643e+09	4.81643e+09	4.81643e+09	4.81643e+09	4.81643e+09	4.81643e+09
SES1 (high m2-hu)	2017		4.59929e+09	4.59929e+09	4.59929e+09	4.59929e+09	4.59929e+09	4.59929e+09
SES1 (high m2-hu)	2018		4.46716e+09	4.46716e+09	4.46716e+09	4.46716e+09	4.46716e+09	4.46716e+09
SES1 (high m2-hu)	2019		4.65419e+09	4.65419e+09	4.65419e+09	4.65419e+09	4.65419e+09	4.65419e+09
SES1 (high m2-hu)	2020		5.90008e+09	5.90183e+09	5.90028e+09	5.90183e+09	5.90154e+09	5.90183e+09
SES1 (high m2-hu)	2021	6.15077e+09	6.10705e+09	6.11036e+09	6.14836e+09	6.15016e+09	6.15032e+09
SES1 (high m2-hu)	2022	6.34023e+09	6.2514e+09	6.25692e+09	6.33653e+09	6.3388e+09	6.33954e+09
SES1 (high m2-hu)	2023	6.49743e+09	6.36069e+09	6.36936e+09	6.4918e+09	6.49491e+09	6.49637e+09
SES1 (high m2-hu)	2024	6.63452e+09	6.44702e+09	6.46015e+09	6.62597e+09	6.6306e+09	6.63291e+09
SES1 (high m2-hu)	2025	6.75799e+09	6.51654e+09	6.53598e+09	6.74507e+09	6.75231e+09	6.75556e+09
SES1 (high m2-hu)	2026	6.87176e+09	6.57251e+09	6.60085e+09	6.85233e+09	6.86388e+09	6.8681e+09
SES1 (high m2-hu)	2027	6.97835e+09	6.61653e+09	6.6574e+09	6.9493e+09	6.96776e+09	6.97289e+09
SES1 (high m2-hu)	2028	7.07954e+09	6.64901e+09	6.70742e+09	7.03641e+09	7.06564e+09	7.07143e+09
SES1 (high m2-hu)	2029	7.17661e+09	6.66951e+09	6.75223e+09	7.11316e+09	7.1587e+09	7.16467e+09
SES1 (high m2-hu)	2030	7.27052e+09	6.67691e+09	6.79281e+09	7.17839e+09	7.24779e+09	7.25318e+09
SES1 (high m2-hu)	2031	7.36203e+09	6.66983e+09	6.82994e+09	7.23057e+09	7.33356e+09	7.33729e+09
SES1 (high m2-hu)	2032	7.45175e+09	6.64721e+09	6.86422e+09	7.26839e+09	7.4165e+09	7.41725e+09
SES1 (high m2-hu)	2033	7.5402e+09	6.60918e+09	6.89615e+09	7.29171e+09	7.49696e+09	7.49345e+09
SES1 (high m2-hu)	2034	7.6278e+09	6.55793e+09	6.92615e+09	7.3024e+09	7.57523e+09	7.56658e+09
SES1 (high m2-hu)	2035	7.71493e+09	6.49803e+09	6.95457e+09	7.30488e+09	7.65151e+09	7.63778e+09
SES1 (high m2-hu)	2036	7.80191e+09	6.43566e+09	6.98172e+09	7.3054e+09	7.72595e+09	7.70849e+09
SES1 (high m2-hu)	2037	7.88904e+09	6.37696e+09	7.00786e+09	7.31042e+09	7.79866e+09	7.78018e+09
SES1 (high m2-hu)	2038	7.97658e+09	6.32635e+09	7.03321e+09	7.32494e+09	7.8697e+09	7.85397e+09
SES1 (high m2-hu)	2039	8.06476e+09	6.28579e+09	7.05797e+09	7.35148e+09	7.93909e+09	7.93056e+09
SES1 (high m2-hu)	2040	8.15381e+09	6.25505e+09	7.08233e+09	7.39038e+09	8.00685e+09	8.01017e+09
SES1 (high m2-hu)	2041	8.24392e+09	6.23256e+09	7.10643e+09	7.44048e+09	8.07296e+09	8.09275e+09
SES1 (high m2-hu)	2042	8.33528e+09	6.21625e+09	7.13042e+09	7.50003e+09	8.13738e+09	8.17813e+09
SES1 (high m2-hu)	2043	8.42805e+09	6.20408e+09	7.15441e+09	7.56724e+09	8.20004e+09	8.26609e+09
SES1 (high m2-hu)	2044	8.5224e+09	6.19435e+09	7.1785e+09	7.64056e+09	8.26088e+09	8.35648e+09
SES1 (high m2-hu)	2045	8.61845e+09	6.1857e+09	7.20277e+09	7.71878e+09	8.31981e+09	8.44918e+09
SES1 (high m2-hu)	2046	8.71633e+09	6.17715e+09	7.22731e+09	7.80102e+09	8.37676e+09	8.54412e+09
SES1 (high m2-hu)	2047	8.81615e+09	6.16795e+09	7.25215e+09	7.88665e+09	8.43163e+09	8.64127e+09
SES1 (high m2-hu)	2048	8.91802e+09	6.1576e+09	7.27735e+09	7.97523e+09	8.48433e+09	8.74063e+09
SES1 (high m2-hu)	2049	9.022e+09	6.14573e+09	7.30293e+09	8.06649e+09	8.53477e+09	8.84222e+09
SES1 (high m2-hu)	2050	9.12817e+09	6.1321e+09	7.32889e+09	8.16024e+09	8.58286e+09	8.94606e+09
		Housing size (HS)	All strategies	HS + Max circularity	HS + Material substitution	HS + Life extension	HS + Fabrication yield	Historical data
SES2 (medium m2-hu)	2000		3.47133e+09	3.47133e+09	3.47133e+09	3.47133e+09	3.47133e+09	3.47133e+09
SES2 (medium m2-hu)	2001		1.81203e+09	1.81203e+09	1.81203e+09	1.81203e+09	1.81203e+09	1.81203e+09
SES2 (medium m2-hu)	2002		1.92441e+09	1.92441e+09	1.92441e+09	1.92441e+09	1.92441e+09	1.92441e+09
SES2 (medium m2-hu)	2003		1.86678e+09	1.86678e+09	1.86678e+09	1.86678e+09	1.86678e+09	1.86678e+09
SES2 (medium m2-hu)	2004		2.48764e+09	2.48764e+09	2.48764e+09	2.48764e+09	2.48764e+09	2.48764e+09
SES2 (medium m2-hu)	2005		2.63337e+09	2.63337e+09	2.63337e+09	2.63337e+09	2.63337e+09	2.63337e+09
SES2 (medium m2-hu)	2006		2.70721e+09	2.70721e+09	2.70721e+09	2.70721e+09	2.70721e+09	2.70721e+09
SES2 (medium m2-hu)	2007		2.69604e+09	2.69604e+09	2.69604e+09	2.69604e+09	2.69604e+09	2.69604e+09
SES2 (medium m2-hu)	2008		2.94815e+09	2.94815e+09	2.94815e+09	2.94815e+09	2.94815e+09	2.94815e+09
SES2 (medium m2-hu)	2009		3.21776e+09	3.21776e+09	3.21776e+09	3.21776e+09	3.21776e+09	3.21776e+09
SES2 (medium m2-hu)	2010		3.77105e+09	3.77105e+09	3.77105e+09	3.77105e+09	3.77105e+09	3.77105e+09
SES2 (medium m2-hu)	2011		4.29617e+09	4.29617e+09	4.29617e+09	4.29617e+09	4.29617e+09	4.29617e+09
SES2 (medium m2-hu)	2012		3.90318e+09	3.90318e+09	3.90318e+09	3.90318e+09	3.90318e+09	3.90318e+09
SES2 (medium m2-hu)	2013		4.3054e+09	4.3054e+09	4.3054e+09	4.3054e+09	4.3054e+09	4.3054e+09
SES2 (medium m2-hu)	2014		4.15141e+09	4.15141e+09	4.15141e+09	4.15141e+09	4.15141e+09	4.15141e+09
SES2 (medium m2-hu)	2015		4.74163e+09	4.74163e+09	4.74163e+09	4.74163e+09	4.74163e+09	4.74163e+09
SES2 (medium m2-hu)	2016		4.81643e+09	4.81643e+09	4.81643e+09	4.81643e+09	4.81643e+09	4.81643e+09
SES2 (medium m2-hu)	2017		4.59929e+09	4.59929e+09	4.59929e+09	4.59929e+09	4.59929e+09	4.59929e+09
SES2 (medium m2-hu)	2018		4.46716e+09	4.46716e+09	4.46716e+09	4.46716e+09	4.46716e+09	4.46716e+09
SES2 (medium m2-hu)	2019		4.65419e+09	4.65419e+09	4.65419e+09	4.65419e+09	4.65419e+09	4.65419e+09
SES2 (medium m2-hu)	2020		5.90008e+09	5.90183e+09	5.90028e+09	5.90183e+09	5.90154e+09	5.90183e+09
SES2 (medium m2-hu)	2021	6.05675e+09	5.9898e+09	5.9968e+09	6.05082e+09	6.05614e+09	6.05563e+09
SES2 (medium m2-hu)	2022	6.19507e+09	6.06139e+09	6.07239e+09	6.18603e+09	6.19365e+09	6.19337e+09
SES2 (medium m2-hu)	2023	6.2996e+09	6.09572e+09	6.11248e+09	6.28593e+09	6.29711e+09	6.29703e+09
SES2 (medium m2-hu)	2024	6.38283e+09	6.10509e+09	6.13008e+09	6.36226e+09	6.37899e+09	6.37896e+09
SES2 (medium m2-hu)	2025	6.4515e+09	6.09549e+09	6.13224e+09	6.42066e+09	6.44593e+09	6.4457e+09
SES2 (medium m2-hu)	2026	6.50964e+09	6.06971e+09	6.12322e+09	6.46363e+09	6.50193e+09	6.50098e+09
SES2 (medium m2-hu)	2027	6.5599e+09	6.02858e+09	6.10582e+09	6.49162e+09	6.54956e+09	6.54705e+09
SES2 (medium m2-hu)	2028	6.60412e+09	5.97143e+09	6.08203e+09	6.50351e+09	6.59058e+09	6.58519e+09
SES2 (medium m2-hu)	2029	6.64363e+09	5.8964e+09	6.05331e+09	6.49678e+09	6.62622e+09	6.616e+09
SES2 (medium m2-hu)	2030	6.67944e+09	5.80085e+09	6.02077e+09	6.46785e+09	6.6574e+09	6.63963e+09
SES2 (medium m2-hu)	2031	6.71235e+09	5.68196e+09	5.98531e+09	6.4127e+09	6.6848e+09	6.65597e+09
SES2 (medium m2-hu)	2032	6.74298e+09	5.53794e+09	5.94764e+09	6.32819e+09	6.70894e+09	6.66494e+09
SES2 (medium m2-hu)	2033	6.77188e+09	5.36969e+09	5.9083e+09	6.21395e+09	6.73019e+09	6.66691e+09
SES2 (medium m2-hu)	2034	6.79948e+09	5.18225e+09	5.86766e+09	6.07432e+09	6.74887e+09	6.66304e+09
SES2 (medium m2-hu)	2035	6.82615e+09	4.9851e+09	5.82592e+09	5.91912e+09	6.7652e+09	6.65549e+09
SES2 (medium m2-hu)	2036	6.85223e+09	4.79041e+09	5.78317e+09	5.76203e+09	6.77935e+09	6.64711e+09
SES2 (medium m2-hu)	2037	6.878e+09	4.60966e+09	5.73946e+09	5.61684e+09	6.79142e+09	6.64072e+09
SES2 (medium m2-hu)	2038	6.90372e+09	4.45054e+09	5.69483e+09	5.49374e+09	6.80149e+09	6.63844e+09
SES2 (medium m2-hu)	2039	6.92962e+09	4.31578e+09	5.6494e+09	5.39742e+09	6.80961e+09	6.64134e+09
SES2 (medium m2-hu)	2040	6.9559e+09	4.20395e+09	5.60334e+09	5.32772e+09	6.81578e+09	6.64957e+09
SES2 (medium m2-hu)	2041	6.98275e+09	4.11131e+09	5.55683e+09	5.28143e+09	6.81999e+09	6.66265e+09
SES2 (medium m2-hu)	2042	7.01033e+09	4.0334e+09	5.51006e+09	5.25413e+09	6.8222e+09	6.6799e+09
SES2 (medium m2-hu)	2043	7.03877e+09	3.96609e+09	5.4632e+09	5.24148e+09	6.82235e+09	6.70062e+09
SES2 (medium m2-hu)	2044	7.06821e+09	3.90598e+09	5.41636e+09	5.2398e+09	6.82037e+09	6.7242e+09
SES2 (medium m2-hu)	2045	7.09876e+09	3.8505e+09	5.36966e+09	5.2462e+09	6.81619e+09	6.75021e+09
SES2 (medium m2-hu)	2046	7.13051e+09	3.79779e+09	5.32317e+09	5.25856e+09	6.80971e+09	6.77831e+09
SES2 (medium m2-hu)	2047	7.16353e+09	3.74653e+09	5.27693e+09	5.27536e+09	6.80083e+09	6.80828e+09
SES2 (medium m2-hu)	2048	7.19788e+09	3.69583e+09	5.23096e+09	5.29554e+09	6.78947e+09	6.83996e+09
SES2 (medium m2-hu)	2049	7.2336e+09	3.64508e+09	5.18527e+09	5.31835e+09	6.77552e+09	6.87325e+09
SES2 (medium m2-hu)	2050	7.27071e+09	3.59386e+09	5.13983e+09	5.3433e+09	6.75891e+09	6.90808e+09
		Housing size (HS)	All strategies	HS + Max circularity	HS + Material substitution	HS + Life extension	HS + Fabrication yield	Historical data
SES3 (low m2-hu)	2000		3.47133e+09	3.47133e+09	3.47133e+09	3.47133e+09	3.47133e+09	3.47133e+09
SES3 (low m2-hu)	2001		1.81203e+09	1.81203e+09	1.81203e+09	1.81203e+09	1.81203e+09	1.81203e+09
SES3 (low m2-hu)	2002		1.92441e+09	1.92441e+09	1.92441e+09	1.92441e+09	1.92441e+09	1.92441e+09
SES3 (low m2-hu)	2003		1.86678e+09	1.86678e+09	1.86678e+09	1.86678e+09	1.86678e+09	1.86678e+09
SES3 (low m2-hu)	2004		2.48764e+09	2.48764e+09	2.48764e+09	2.48764e+09	2.48764e+09	2.48764e+09
SES3 (low m2-hu)	2005		2.63337e+09	2.63337e+09	2.63337e+09	2.63337e+09	2.63337e+09	2.63337e+09
SES3 (low m2-hu)	2006		2.70721e+09	2.70721e+09	2.70721e+09	2.70721e+09	2.70721e+09	2.70721e+09
SES3 (low m2-hu)	2007		2.69604e+09	2.69604e+09	2.69604e+09	2.69604e+09	2.69604e+09	2.69604e+09
SES3 (low m2-hu)	2008		2.94815e+09	2.94815e+09	2.94815e+09	2.94815e+09	2.94815e+09	2.94815e+09
SES3 (low m2-hu)	2009		3.21776e+09	3.21776e+09	3.21776e+09	3.21776e+09	3.21776e+09	3.21776e+09
SES3 (low m2-hu)	2010		3.77105e+09	3.77105e+09	3.77105e+09	3.77105e+09	3.77105e+09	3.77105e+09
SES3 (low m2-hu)	2011		4.29617e+09	4.29617e+09	4.29617e+09	4.29617e+09	4.29617e+09	4.29617e+09
SES3 (low m2-hu)	2012		3.90318e+09	3.90318e+09	3.90318e+09	3.90318e+09	3.90318e+09	3.90318e+09
SES3 (low m2-hu)	2013		4.3054e+09	4.3054e+09	4.3054e+09	4.3054e+09	4.3054e+09	4.3054e+09
SES3 (low m2-hu)	2014		4.15141e+09	4.15141e+09	4.15141e+09	4.15141e+09	4.15141e+09	4.15141e+09
SES3 (low m2-hu)	2015		4.74163e+09	4.74163e+09	4.74163e+09	4.74163e+09	4.74163e+09	4.74163e+09
SES3 (low m2-hu)	2016		4.81643e+09	4.81643e+09	4.81643e+09	4.81643e+09	4.81643e+09	4.81643e+09
SES3 (low m2-hu)	2017		4.59929e+09	4.59929e+09	4.59929e+09	4.59929e+09	4.59929e+09	4.59929e+09
SES3 (low m2-hu)	2018		4.46716e+09	4.46716e+09	4.46716e+09	4.46716e+09	4.46716e+09	4.46716e+09
SES3 (low m2-hu)	2019		4.65419e+09	4.65419e+09	4.65419e+09	4.65419e+09	4.65419e+09	4.65419e+09
SES3 (low m2-hu)	2020		5.90008e+09	5.90183e+09	5.90028e+09	5.90183e+09	5.90154e+09	5.90183e+09
SES3 (low m2-hu)	2021	6.01496e+09	5.92199e+09	5.93161e+09	6.00671e+09	6.01407e+09	6.01274e+09
SES3 (low m2-hu)	2022	6.13055e+09	5.94554e+09	5.96055e+09	6.11803e+09	6.12849e+09	6.12718e+09
SES3 (low m2-hu)	2023	6.21167e+09	5.93067e+09	5.95329e+09	6.19281e+09	6.20812e+09	6.2066e+09
SES3 (low m2-hu)	2024	6.27097e+09	5.88988e+09	5.92325e+09	6.24268e+09	6.26555e+09	6.26337e+09
SES3 (low m2-hu)	2025	6.31528e+09	5.82918e+09	5.87771e+09	6.27302e+09	6.30752e+09	6.30392e+09
SES3 (low m2-hu)	2026	6.3487e+09	5.75128e+09	5.82111e+09	6.28587e+09	6.33809e+09	6.33181e+09
SES3 (low m2-hu)	2027	6.37392e+09	5.65678e+09	5.75641e+09	6.28104e+09	6.35986e+09	6.34896e+09
SES3 (low m2-hu)	2028	6.39281e+09	5.54472e+09	5.6857e+09	6.25647e+09	6.37459e+09	6.35617e+09
SES3 (low m2-hu)	2029	6.40674e+09	5.41294e+09	5.61056e+09	6.20849e+09	6.38355e+09	6.35346e+09
SES3 (low m2-hu)	2030	6.41674e+09	5.25855e+09	5.53222e+09	6.13216e+09	6.38765e+09	6.34025e+09
SES3 (low m2-hu)	2031	6.4236e+09	5.07874e+09	5.45167e+09	6.02214e+09	6.38757e+09	6.31569e+09
SES3 (low m2-hu)	2032	6.42798e+09	4.8722e+09	5.3697e+09	5.8744e+09	6.38381e+09	6.27919e+09
SES3 (low m2-hu)	2033	6.43041e+09	4.64096e+09	5.28686e+09	5.68869e+09	6.37676e+09	6.23105e+09
SES3 (low m2-hu)	2034	6.43133e+09	4.39195e+09	5.20348e+09	5.47108e+09	6.36671e+09	6.17323e+09
SES3 (low m2-hu)	2035	6.43113e+09	4.13699e+09	5.1196e+09	5.23478e+09	6.35384e+09	6.10958e+09
SES3 (low m2-hu)	2036	6.43014e+09	3.89044e+09	5.03512e+09	4.99788e+09	6.33832e+09	6.04518e+09
SES3 (low m2-hu)	2037	6.42865e+09	3.66519e+09	4.94987e+09	4.77838e+09	6.32024e+09	5.98509e+09
SES3 (low m2-hu)	2038	6.4269e+09	3.46918e+09	4.86375e+09	4.58926e+09	6.29963e+09	5.93297e+09
SES3 (low m2-hu)	2039	6.42511e+09	3.30439e+09	4.77681e+09	4.43621e+09	6.27652e+09	5.89053e+09
SES3 (low m2-hu)	2040	6.4235e+09	3.16809e+09	4.68921e+09	4.31852e+09	6.25087e+09	5.85772e+09
SES3 (low m2-hu)	2041	6.42223e+09	3.05514e+09	4.60118e+09	4.23157e+09	6.22265e+09	5.83342e+09
SES3 (low m2-hu)	2042	6.42146e+09	2.95986e+09	4.51296e+09	4.16931e+09	6.19177e+09	5.81612e+09
SES3 (low m2-hu)	2043	6.42131e+09	2.87719e+09	4.42476e+09	4.12583e+09	6.15814e+09	5.80433e+09
SES3 (low m2-hu)	2044	6.42191e+09	2.80307e+09	4.33675e+09	4.09619e+09	6.12166e+09	5.7968e+09
SES3 (low m2-hu)	2045	6.42335e+09	2.73453e+09	4.24905e+09	4.07653e+09	6.08219e+09	5.79257e+09
SES3 (low m2-hu)	2046	6.4257e+09	2.66943e+09	4.16175e+09	4.06401e+09	6.03961e+09	5.79092e+09
SES3 (low m2-hu)	2047	6.42903e+09	2.60632e+09	4.07489e+09	4.05663e+09	5.99377e+09	5.79137e+09
SES3 (low m2-hu)	2048	6.43337e+09	2.5442e+09	3.9885e+09	4.05297e+09	5.94454e+09	5.79356e+09
SES3 (low m2-hu)	2049	6.43875e+09	2.48244e+09	3.90257e+09	4.05204e+09	5.89176e+09	5.79725e+09
SES3 (low m2-hu)	2050	6.44518e+09	2.42061e+09	3.81707e+09	4.05318e+09	5.83531e+09	5.80226e+09

## Sheet: data_from_figure_6
GHG emissions per material results
Concrete
	Row Labels	Housing size (HS)	All strategies	HS + Max circularity	HS + Material substitution	HS + Life extension	HS + Fabrication yield	Historical data
SES1 (high m2-hu)	2000		1.5047e+09	1.5047e+09	1.5047e+09	1.5047e+09	1.5047e+09	1.5047e+09
SES1 (high m2-hu)	2001		7.85448e+08	7.85448e+08	7.85448e+08	7.85448e+08	7.85448e+08	7.85448e+08
SES1 (high m2-hu)	2002		8.34161e+08	8.34161e+08	8.34161e+08	8.34161e+08	8.34161e+08	8.34161e+08
SES1 (high m2-hu)	2003		8.0918e+08	8.0918e+08	8.0918e+08	8.0918e+08	8.0918e+08	8.0918e+08
SES1 (high m2-hu)	2004		1.0783e+09	1.0783e+09	1.0783e+09	1.0783e+09	1.0783e+09	1.0783e+09
SES1 (high m2-hu)	2005		1.14147e+09	1.14147e+09	1.14147e+09	1.14147e+09	1.14147e+09	1.14147e+09
SES1 (high m2-hu)	2006		1.17348e+09	1.17348e+09	1.17348e+09	1.17348e+09	1.17348e+09	1.17348e+09
SES1 (high m2-hu)	2007		1.16863e+09	1.16863e+09	1.16863e+09	1.16863e+09	1.16863e+09	1.16863e+09
SES1 (high m2-hu)	2008		1.27792e+09	1.27792e+09	1.27792e+09	1.27792e+09	1.27792e+09	1.27792e+09
SES1 (high m2-hu)	2009		1.39478e+09	1.39478e+09	1.39478e+09	1.39478e+09	1.39478e+09	1.39478e+09
SES1 (high m2-hu)	2010		1.63461e+09	1.63461e+09	1.63461e+09	1.63461e+09	1.63461e+09	1.63461e+09
SES1 (high m2-hu)	2011		1.86223e+09	1.86223e+09	1.86223e+09	1.86223e+09	1.86223e+09	1.86223e+09
SES1 (high m2-hu)	2012		1.69189e+09	1.69189e+09	1.69189e+09	1.69189e+09	1.69189e+09	1.69189e+09
SES1 (high m2-hu)	2013		1.86624e+09	1.86624e+09	1.86624e+09	1.86624e+09	1.86624e+09	1.86624e+09
SES1 (high m2-hu)	2014		1.79949e+09	1.79949e+09	1.79949e+09	1.79949e+09	1.79949e+09	1.79949e+09
SES1 (high m2-hu)	2015		2.05532e+09	2.05532e+09	2.05532e+09	2.05532e+09	2.05532e+09	2.05532e+09
SES1 (high m2-hu)	2016		2.08775e+09	2.08775e+09	2.08775e+09	2.08775e+09	2.08775e+09	2.08775e+09
SES1 (high m2-hu)	2017		1.99363e+09	1.99363e+09	1.99363e+09	1.99363e+09	1.99363e+09	1.99363e+09
SES1 (high m2-hu)	2018		1.93635e+09	1.93635e+09	1.93635e+09	1.93635e+09	1.93635e+09	1.93635e+09
SES1 (high m2-hu)	2019		2.01742e+09	2.01742e+09	2.01742e+09	2.01742e+09	2.01742e+09	2.01742e+09
SES1 (high m2-hu)	2020		2.55743e+09	2.55823e+09	2.5575e+09	2.55823e+09	2.5581e+09	2.55823e+09
SES1 (high m2-hu)	2021	2.66613e+09	2.66275e+09	2.66425e+09	2.665e+09	2.66587e+09	2.66594e+09
SES1 (high m2-hu)	2022	2.74826e+09	2.74186e+09	2.74438e+09	2.74652e+09	2.74764e+09	2.74796e+09
SES1 (high m2-hu)	2023	2.8164e+09	2.80645e+09	2.81044e+09	2.81375e+09	2.81531e+09	2.81594e+09
SES1 (high m2-hu)	2024	2.87582e+09	2.86162e+09	2.8677e+09	2.8718e+09	2.87413e+09	2.87513e+09
SES1 (high m2-hu)	2025	2.92934e+09	2.90992e+09	2.919e+09	2.92327e+09	2.92688e+09	2.92829e+09
SES1 (high m2-hu)	2026	2.97866e+09	2.95268e+09	2.96604e+09	2.96952e+09	2.97524e+09	2.97707e+09
SES1 (high m2-hu)	2027	3.02486e+09	2.99047e+09	3.00991e+09	3.0112e+09	3.02027e+09	3.02249e+09
SES1 (high m2-hu)	2028	3.06873e+09	3.02334e+09	3.05139e+09	3.04844e+09	3.0627e+09	3.06521e+09
SES1 (high m2-hu)	2029	3.1108e+09	3.05091e+09	3.09103e+09	3.08096e+09	3.10303e+09	3.10562e+09
SES1 (high m2-hu)	2030	3.15151e+09	3.07247e+09	3.12925e+09	3.10818e+09	3.14165e+09	3.14399e+09
SES1 (high m2-hu)	2031	3.19117e+09	3.08716e+09	3.16639e+09	3.12935e+09	3.17883e+09	3.18045e+09
SES1 (high m2-hu)	2032	3.23006e+09	3.09423e+09	3.20269e+09	3.14384e+09	3.21478e+09	3.21511e+09
SES1 (high m2-hu)	2033	3.2684e+09	3.09353e+09	3.2384e+09	3.15155e+09	3.24966e+09	3.24814e+09
SES1 (high m2-hu)	2034	3.30637e+09	3.08597e+09	3.27369e+09	3.15336e+09	3.28359e+09	3.27984e+09
SES1 (high m2-hu)	2035	3.34414e+09	3.07372e+09	3.30872e+09	3.15132e+09	3.31665e+09	3.3107e+09
SES1 (high m2-hu)	2036	3.38185e+09	3.0599e+09	3.34364e+09	3.14836e+09	3.34892e+09	3.34135e+09
SES1 (high m2-hu)	2037	3.41961e+09	3.04772e+09	3.37856e+09	3.14752e+09	3.38044e+09	3.37242e+09
SES1 (high m2-hu)	2038	3.45756e+09	3.03961e+09	3.41361e+09	3.15113e+09	3.41123e+09	3.40441e+09
SES1 (high m2-hu)	2039	3.49578e+09	3.03677e+09	3.44888e+09	3.16037e+09	3.44131e+09	3.43761e+09
SES1 (high m2-hu)	2040	3.53438e+09	3.03922e+09	3.48447e+09	3.17538e+09	3.47068e+09	3.47212e+09
SES1 (high m2-hu)	2041	3.57344e+09	3.04628e+09	3.52045e+09	3.19563e+09	3.49934e+09	3.50792e+09
SES1 (high m2-hu)	2042	3.61304e+09	3.05694e+09	3.55692e+09	3.22027e+09	3.52726e+09	3.54492e+09
SES1 (high m2-hu)	2043	3.65325e+09	3.07017e+09	3.59393e+09	3.24846e+09	3.55442e+09	3.58305e+09
SES1 (high m2-hu)	2044	3.69415e+09	3.08509e+09	3.63155e+09	3.27947e+09	3.58079e+09	3.62223e+09
SES1 (high m2-hu)	2045	3.73578e+09	3.10097e+09	3.66984e+09	3.31272e+09	3.60634e+09	3.66241e+09
SES1 (high m2-hu)	2046	3.77821e+09	3.11729e+09	3.70885e+09	3.34779e+09	3.63102e+09	3.70356e+09
SES1 (high m2-hu)	2047	3.82148e+09	3.13364e+09	3.74863e+09	3.38439e+09	3.65481e+09	3.74568e+09
SES1 (high m2-hu)	2048	3.86564e+09	3.14972e+09	3.78921e+09	3.4223e+09	3.67765e+09	3.78875e+09
SES1 (high m2-hu)	2049	3.91071e+09	3.16533e+09	3.83063e+09	3.46139e+09	3.69951e+09	3.83278e+09
SES1 (high m2-hu)	2050	3.95673e+09	3.18031e+09	3.87291e+09	3.50157e+09	3.72036e+09	3.87779e+09
		Housing size (HS)	All strategies	HS + Max circularity	HS + Material substitution	HS + Life extension	HS + Fabrication yield	Historical data
SES2 (medium m2-hu)	2000		1.5047e+09	1.5047e+09	1.5047e+09	1.5047e+09	1.5047e+09	1.5047e+09
SES2 (medium m2-hu)	2001		7.85448e+08	7.85448e+08	7.85448e+08	7.85448e+08	7.85448e+08	7.85448e+08
SES2 (medium m2-hu)	2002		8.34161e+08	8.34161e+08	8.34161e+08	8.34161e+08	8.34161e+08	8.34161e+08
SES2 (medium m2-hu)	2003		8.0918e+08	8.0918e+08	8.0918e+08	8.0918e+08	8.0918e+08	8.0918e+08
SES2 (medium m2-hu)	2004		1.0783e+09	1.0783e+09	1.0783e+09	1.0783e+09	1.0783e+09	1.0783e+09
SES2 (medium m2-hu)	2005		1.14147e+09	1.14147e+09	1.14147e+09	1.14147e+09	1.14147e+09	1.14147e+09
SES2 (medium m2-hu)	2006		1.17348e+09	1.17348e+09	1.17348e+09	1.17348e+09	1.17348e+09	1.17348e+09
SES2 (medium m2-hu)	2007		1.16863e+09	1.16863e+09	1.16863e+09	1.16863e+09	1.16863e+09	1.16863e+09
SES2 (medium m2-hu)	2008		1.27792e+09	1.27792e+09	1.27792e+09	1.27792e+09	1.27792e+09	1.27792e+09
SES2 (medium m2-hu)	2009		1.39478e+09	1.39478e+09	1.39478e+09	1.39478e+09	1.39478e+09	1.39478e+09
SES2 (medium m2-hu)	2010		1.63461e+09	1.63461e+09	1.63461e+09	1.63461e+09	1.63461e+09	1.63461e+09
SES2 (medium m2-hu)	2011		1.86223e+09	1.86223e+09	1.86223e+09	1.86223e+09	1.86223e+09	1.86223e+09
SES2 (medium m2-hu)	2012		1.69189e+09	1.69189e+09	1.69189e+09	1.69189e+09	1.69189e+09	1.69189e+09
SES2 (medium m2-hu)	2013		1.86624e+09	1.86624e+09	1.86624e+09	1.86624e+09	1.86624e+09	1.86624e+09
SES2 (medium m2-hu)	2014		1.79949e+09	1.79949e+09	1.79949e+09	1.79949e+09	1.79949e+09	1.79949e+09
SES2 (medium m2-hu)	2015		2.05532e+09	2.05532e+09	2.05532e+09	2.05532e+09	2.05532e+09	2.05532e+09
SES2 (medium m2-hu)	2016		2.08775e+09	2.08775e+09	2.08775e+09	2.08775e+09	2.08775e+09	2.08775e+09
SES2 (medium m2-hu)	2017		1.99363e+09	1.99363e+09	1.99363e+09	1.99363e+09	1.99363e+09	1.99363e+09
SES2 (medium m2-hu)	2018		1.93635e+09	1.93635e+09	1.93635e+09	1.93635e+09	1.93635e+09	1.93635e+09
SES2 (medium m2-hu)	2019		2.01742e+09	2.01742e+09	2.01742e+09	2.01742e+09	2.01742e+09	2.01742e+09
SES2 (medium m2-hu)	2020		2.55743e+09	2.55823e+09	2.5575e+09	2.55823e+09	2.5581e+09	2.55823e+09
SES2 (medium m2-hu)	2021	2.62538e+09	2.62183e+09	2.62512e+09	2.62259e+09	2.62512e+09	2.6249e+09
SES2 (medium m2-hu)	2022	2.68534e+09	2.67952e+09	2.68475e+09	2.68109e+09	2.68472e+09	2.6846e+09
SES2 (medium m2-hu)	2023	2.73065e+09	2.7217e+09	2.72975e+09	2.72422e+09	2.72957e+09	2.72953e+09
SES2 (medium m2-hu)	2024	2.76673e+09	2.75339e+09	2.76556e+09	2.75705e+09	2.76506e+09	2.76505e+09
SES2 (medium m2-hu)	2025	2.79649e+09	2.77694e+09	2.79509e+09	2.78199e+09	2.79408e+09	2.79398e+09
SES2 (medium m2-hu)	2026	2.82169e+09	2.79333e+09	2.82014e+09	2.80006e+09	2.81835e+09	2.81794e+09
SES2 (medium m2-hu)	2027	2.84348e+09	2.80259e+09	2.84188e+09	2.81137e+09	2.839e+09	2.83791e+09
SES2 (medium m2-hu)	2028	2.86264e+09	2.80402e+09	2.86116e+09	2.81533e+09	2.85678e+09	2.85444e+09
SES2 (medium m2-hu)	2029	2.87977e+09	2.79628e+09	2.87863e+09	2.81072e+09	2.87223e+09	2.86779e+09
SES2 (medium m2-hu)	2030	2.89529e+09	2.77749e+09	2.8948e+09	2.79579e+09	2.88574e+09	2.87804e+09
SES2 (medium m2-hu)	2031	2.90956e+09	2.74561e+09	2.91008e+09	2.76865e+09	2.89762e+09	2.88512e+09
SES2 (medium m2-hu)	2032	2.92284e+09	2.69901e+09	2.92482e+09	2.72779e+09	2.90808e+09	2.88901e+09
SES2 (medium m2-hu)	2033	2.93536e+09	2.63742e+09	2.93925e+09	2.673e+09	2.91729e+09	2.88986e+09
SES2 (medium m2-hu)	2034	2.94733e+09	2.56295e+09	2.95351e+09	2.60633e+09	2.92539e+09	2.88819e+09
SES2 (medium m2-hu)	2035	2.95889e+09	2.48039e+09	2.96761e+09	2.53236e+09	2.93247e+09	2.88491e+09
SES2 (medium m2-hu)	2036	2.97019e+09	2.39647e+09	2.98146e+09	2.45753e+09	2.9386e+09	2.88128e+09
SES2 (medium m2-hu)	2037	2.98136e+09	2.31801e+09	2.99498e+09	2.38831e+09	2.94383e+09	2.87851e+09
SES2 (medium m2-hu)	2038	2.99251e+09	2.25001e+09	3.00812e+09	2.32947e+09	2.9482e+09	2.87752e+09
SES2 (medium m2-hu)	2039	3.00374e+09	2.19475e+09	3.02089e+09	2.28323e+09	2.95172e+09	2.87878e+09
SES2 (medium m2-hu)	2040	3.01513e+09	2.15208e+09	3.0334e+09	2.24949e+09	2.95439e+09	2.88235e+09
SES2 (medium m2-hu)	2041	3.02677e+09	2.1203e+09	3.04578e+09	2.22673e+09	2.95622e+09	2.88802e+09
SES2 (medium m2-hu)	2042	3.03872e+09	2.09714e+09	3.05818e+09	2.21288e+09	2.95717e+09	2.8955e+09
SES2 (medium m2-hu)	2043	3.05105e+09	2.08035e+09	3.07072e+09	2.20588e+09	2.95724e+09	2.90447e+09
SES2 (medium m2-hu)	2044	3.06381e+09	2.068e+09	3.08353e+09	2.20401e+09	2.95638e+09	2.9147e+09
SES2 (medium m2-hu)	2045	3.07706e+09	2.05861e+09	3.09669e+09	2.2059e+09	2.95457e+09	2.92597e+09
SES2 (medium m2-hu)	2046	3.09082e+09	2.05104e+09	3.1103e+09	2.21054e+09	2.95176e+09	2.93815e+09
SES2 (medium m2-hu)	2047	3.10513e+09	2.04448e+09	3.1244e+09	2.21723e+09	2.94791e+09	2.95114e+09
SES2 (medium m2-hu)	2048	3.12002e+09	2.03835e+09	3.13903e+09	2.22545e+09	2.94299e+09	2.96487e+09
SES2 (medium m2-hu)	2049	3.1355e+09	2.03226e+09	3.15423e+09	2.23487e+09	2.93694e+09	2.9793e+09
SES2 (medium m2-hu)	2050	3.15159e+09	2.0259e+09	3.17002e+09	2.24523e+09	2.92974e+09	2.9944e+09
		Housing size (HS)	All strategies	HS + Max circularity	HS + Material substitution	HS + Life extension	HS + Fabrication yield	Historical data
SES3 (low m2-hu)	2000		1.5047e+09	1.5047e+09	1.5047e+09	1.5047e+09	1.5047e+09	1.5047e+09
SES3 (low m2-hu)	2001		7.85448e+08	7.85448e+08	7.85448e+08	7.85448e+08	7.85448e+08	7.85448e+08
SES3 (low m2-hu)	2002		8.34161e+08	8.34161e+08	8.34161e+08	8.34161e+08	8.34161e+08	8.34161e+08
SES3 (low m2-hu)	2003		8.0918e+08	8.0918e+08	8.0918e+08	8.0918e+08	8.0918e+08	8.0918e+08
SES3 (low m2-hu)	2004		1.0783e+09	1.0783e+09	1.0783e+09	1.0783e+09	1.0783e+09	1.0783e+09
SES3 (low m2-hu)	2005		1.14147e+09	1.14147e+09	1.14147e+09	1.14147e+09	1.14147e+09	1.14147e+09
SES3 (low m2-hu)	2006		1.17348e+09	1.17348e+09	1.17348e+09	1.17348e+09	1.17348e+09	1.17348e+09
SES3 (low m2-hu)	2007		1.16863e+09	1.16863e+09	1.16863e+09	1.16863e+09	1.16863e+09	1.16863e+09
SES3 (low m2-hu)	2008		1.27792e+09	1.27792e+09	1.27792e+09	1.27792e+09	1.27792e+09	1.27792e+09
SES3 (low m2-hu)	2009		1.39478e+09	1.39478e+09	1.39478e+09	1.39478e+09	1.39478e+09	1.39478e+09
SES3 (low m2-hu)	2010		1.63461e+09	1.63461e+09	1.63461e+09	1.63461e+09	1.63461e+09	1.63461e+09
SES3 (low m2-hu)	2011		1.86223e+09	1.86223e+09	1.86223e+09	1.86223e+09	1.86223e+09	1.86223e+09
SES3 (low m2-hu)	2012		1.69189e+09	1.69189e+09	1.69189e+09	1.69189e+09	1.69189e+09	1.69189e+09
SES3 (low m2-hu)	2013		1.86624e+09	1.86624e+09	1.86624e+09	1.86624e+09	1.86624e+09	1.86624e+09
SES3 (low m2-hu)	2014		1.79949e+09	1.79949e+09	1.79949e+09	1.79949e+09	1.79949e+09	1.79949e+09
SES3 (low m2-hu)	2015		2.05532e+09	2.05532e+09	2.05532e+09	2.05532e+09	2.05532e+09	2.05532e+09
SES3 (low m2-hu)	2016		2.08775e+09	2.08775e+09	2.08775e+09	2.08775e+09	2.08775e+09	2.08775e+09
SES3 (low m2-hu)	2017		1.99363e+09	1.99363e+09	1.99363e+09	1.99363e+09	1.99363e+09	1.99363e+09
SES3 (low m2-hu)	2018		1.93635e+09	1.93635e+09	1.93635e+09	1.93635e+09	1.93635e+09	1.93635e+09
SES3 (low m2-hu)	2019		2.01742e+09	2.01742e+09	2.01742e+09	2.01742e+09	2.01742e+09	2.01742e+09
SES3 (low m2-hu)	2020		2.55743e+09	2.55823e+09	2.5575e+09	2.55823e+09	2.5581e+09	2.55823e+09
SES3 (low m2-hu)	2021	2.60727e+09	2.60547e+09	2.61003e+09	2.60339e+09	2.60688e+09	2.6063e+09
SES3 (low m2-hu)	2022	2.65737e+09	2.65567e+09	2.6629e+09	2.65149e+09	2.65648e+09	2.65591e+09
SES3 (low m2-hu)	2023	2.69253e+09	2.68984e+09	2.70094e+09	2.68366e+09	2.69099e+09	2.69034e+09
SES3 (low m2-hu)	2024	2.71824e+09	2.71291e+09	2.72962e+09	2.70493e+09	2.71589e+09	2.71494e+09
SES3 (low m2-hu)	2025	2.73744e+09	2.72711e+09	2.75193e+09	2.71757e+09	2.73408e+09	2.73252e+09
SES3 (low m2-hu)	2026	2.75193e+09	2.73316e+09	2.76968e+09	2.72239e+09	2.74733e+09	2.74461e+09
SES3 (low m2-hu)	2027	2.76286e+09	2.73079e+09	2.78411e+09	2.71919e+09	2.75677e+09	2.75204e+09
SES3 (low m2-hu)	2028	2.77105e+09	2.71883e+09	2.79611e+09	2.70694e+09	2.76315e+09	2.75517e+09
SES3 (low m2-hu)	2029	2.77709e+09	2.69538e+09	2.80639e+09	2.68386e+09	2.76704e+09	2.75399e+09
SES3 (low m2-hu)	2030	2.78142e+09	2.6579e+09	2.81554e+09	2.6476e+09	2.76882e+09	2.74827e+09
SES3 (low m2-hu)	2031	2.7844e+09	2.60366e+09	2.82405e+09	2.59561e+09	2.76878e+09	2.73762e+09
SES3 (low m2-hu)	2032	2.78629e+09	2.53052e+09	2.83231e+09	2.52598e+09	2.76715e+09	2.7218e+09
SES3 (low m2-hu)	2033	2.78735e+09	2.4382e+09	2.84057e+09	2.43856e+09	2.7641e+09	2.70093e+09
SES3 (low m2-hu)	2034	2.78775e+09	2.3295e+09	2.84891e+09	2.3362e+09	2.75974e+09	2.67587e+09
SES3 (low m2-hu)	2035	2.78766e+09	2.21082e+09	2.85717e+09	2.22508e+09	2.75416e+09	2.64828e+09
SES3 (low m2-hu)	2036	2.78723e+09	2.09102e+09	2.8651e+09	2.11372e+09	2.74743e+09	2.62037e+09
SES3 (low m2-hu)	2037	2.78658e+09	1.97906e+09	2.87238e+09	2.01056e+09	2.73959e+09	2.59432e+09
SES3 (low m2-hu)	2038	2.78583e+09	1.88146e+09	2.87884e+09	1.92168e+09	2.73066e+09	2.57173e+09
SES3 (low m2-hu)	2039	2.78505e+09	1.80114e+09	2.88443e+09	1.84978e+09	2.72064e+09	2.55333e+09
SES3 (low m2-hu)	2040	2.78435e+09	1.73777e+09	2.88927e+09	1.7945e+09	2.70953e+09	2.53911e+09
SES3 (low m2-hu)	2041	2.7838e+09	1.68902e+09	2.89354e+09	1.75366e+09	2.69729e+09	2.52858e+09
SES3 (low m2-hu)	2042	2.78347e+09	1.65181e+09	2.89745e+09	1.72441e+09	2.68391e+09	2.52108e+09
SES3 (low m2-hu)	2043	2.78341e+09	1.6231e+09	2.90122e+09	1.70397e+09	2.66933e+09	2.51597e+09
SES3 (low m2-hu)	2044	2.78366e+09	1.60034e+09	2.905e+09	1.69e+09	2.65352e+09	2.5127e+09
SES3 (low m2-hu)	2045	2.78429e+09	1.58154e+09	2.90894e+09	1.68071e+09	2.63641e+09	2.51087e+09
SES3 (low m2-hu)	2046	2.78531e+09	1.56521e+09	2.91314e+09	1.67474e+09	2.61795e+09	2.51015e+09
SES3 (low m2-hu)	2047	2.78675e+09	1.55026e+09	2.91768e+09	1.67114e+09	2.59808e+09	2.51035e+09
SES3 (low m2-hu)	2048	2.78863e+09	1.53595e+09	2.9226e+09	1.66926e+09	2.57674e+09	2.5113e+09
SES3 (low m2-hu)	2049	2.79097e+09	1.52174e+09	2.92796e+09	1.66863e+09	2.55386e+09	2.5129e+09
SES3 (low m2-hu)	2050	2.79375e+09	1.50724e+09	2.93376e+09	1.66893e+09	2.52939e+09	2.51507e+09
Steel
	Row Labels	Housing size (HS)	All strategies	HS + Max circularity	HS + Material substitution	HS + Life extension	HS + Fabrication yield	Historical data
SES1 (high m2-hu)	2000		1.96663e+09	1.96663e+09	1.96663e+09	1.96663e+09	1.96663e+09	1.96663e+09
SES1 (high m2-hu)	2001		1.02658e+09	1.02658e+09	1.02658e+09	1.02658e+09	1.02658e+09	1.02658e+09
SES1 (high m2-hu)	2002		1.09025e+09	1.09025e+09	1.09025e+09	1.09025e+09	1.09025e+09	1.09025e+09
SES1 (high m2-hu)	2003		1.0576e+09	1.0576e+09	1.0576e+09	1.0576e+09	1.0576e+09	1.0576e+09
SES1 (high m2-hu)	2004		1.40934e+09	1.40934e+09	1.40934e+09	1.40934e+09	1.40934e+09	1.40934e+09
SES1 (high m2-hu)	2005		1.4919e+09	1.4919e+09	1.4919e+09	1.4919e+09	1.4919e+09	1.4919e+09
SES1 (high m2-hu)	2006		1.53373e+09	1.53373e+09	1.53373e+09	1.53373e+09	1.53373e+09	1.53373e+09
SES1 (high m2-hu)	2007		1.5274e+09	1.5274e+09	1.5274e+09	1.5274e+09	1.5274e+09	1.5274e+09
SES1 (high m2-hu)	2008		1.67024e+09	1.67024e+09	1.67024e+09	1.67024e+09	1.67024e+09	1.67024e+09
SES1 (high m2-hu)	2009		1.82298e+09	1.82298e+09	1.82298e+09	1.82298e+09	1.82298e+09	1.82298e+09
SES1 (high m2-hu)	2010		2.13644e+09	2.13644e+09	2.13644e+09	2.13644e+09	2.13644e+09	2.13644e+09
SES1 (high m2-hu)	2011		2.43394e+09	2.43394e+09	2.43394e+09	2.43394e+09	2.43394e+09	2.43394e+09
SES1 (high m2-hu)	2012		2.21129e+09	2.21129e+09	2.21129e+09	2.21129e+09	2.21129e+09	2.21129e+09
SES1 (high m2-hu)	2013		2.43917e+09	2.43917e+09	2.43917e+09	2.43917e+09	2.43917e+09	2.43917e+09
SES1 (high m2-hu)	2014		2.35193e+09	2.35193e+09	2.35193e+09	2.35193e+09	2.35193e+09	2.35193e+09
SES1 (high m2-hu)	2015		2.6863e+09	2.6863e+09	2.6863e+09	2.6863e+09	2.6863e+09	2.6863e+09
SES1 (high m2-hu)	2016		2.72869e+09	2.72869e+09	2.72869e+09	2.72869e+09	2.72869e+09	2.72869e+09
SES1 (high m2-hu)	2017		2.60567e+09	2.60567e+09	2.60567e+09	2.60567e+09	2.60567e+09	2.60567e+09
SES1 (high m2-hu)	2018		2.53081e+09	2.53081e+09	2.53081e+09	2.53081e+09	2.53081e+09	2.53081e+09
SES1 (high m2-hu)	2019		2.63677e+09	2.63677e+09	2.63677e+09	2.63677e+09	2.63677e+09	2.63677e+09
SES1 (high m2-hu)	2020		3.34225e+09	3.3436e+09	3.34239e+09	3.3436e+09	3.34344e+09	3.3436e+09
SES1 (high m2-hu)	2021	3.48463e+09	3.4437e+09	3.4461e+09	3.48275e+09	3.48429e+09	3.48438e+09
SES1 (high m2-hu)	2022	3.59197e+09	3.5086e+09	3.51254e+09	3.58908e+09	3.59116e+09	3.59158e+09
SES1 (high m2-hu)	2023	3.68103e+09	3.55282e+09	3.55893e+09	3.67662e+09	3.6796e+09	3.68043e+09
SES1 (high m2-hu)	2024	3.7587e+09	3.58324e+09	3.59245e+09	3.752e+09	3.75648e+09	3.75778e+09
SES1 (high m2-hu)	2025	3.82865e+09	3.60335e+09	3.61698e+09	3.81854e+09	3.82543e+09	3.82727e+09
SES1 (high m2-hu)	2026	3.8931e+09	3.61492e+09	3.63482e+09	3.87789e+09	3.88864e+09	3.89103e+09
SES1 (high m2-hu)	2027	3.95349e+09	3.61872e+09	3.64749e+09	3.93075e+09	3.94749e+09	3.95039e+09
SES1 (high m2-hu)	2028	4.01082e+09	3.61479e+09	3.65603e+09	3.97706e+09	4.00294e+09	4.00622e+09
SES1 (high m2-hu)	2029	4.06581e+09	3.6026e+09	3.6612e+09	4.01615e+09	4.05566e+09	4.05905e+09
SES1 (high m2-hu)	2030	4.11901e+09	3.58122e+09	3.66356e+09	4.04691e+09	4.10614e+09	4.10919e+09
SES1 (high m2-hu)	2031	4.17086e+09	3.54956e+09	3.66355e+09	4.06798e+09	4.15473e+09	4.15684e+09
SES1 (high m2-hu)	2032	4.22169e+09	3.50684e+09	3.66152e+09	4.07819e+09	4.20172e+09	4.20214e+09
SES1 (high m2-hu)	2033	4.2718e+09	3.45317e+09	3.65775e+09	4.07733e+09	4.2473e+09	4.24531e+09
SES1 (high m2-hu)	2034	4.32143e+09	3.39025e+09	3.65246e+09	4.06677e+09	4.29164e+09	4.28674e+09
SES1 (high m2-hu)	2035	4.37079e+09	3.32148e+09	3.64585e+09	4.04988e+09	4.33486e+09	4.32708e+09
SES1 (high m2-hu)	2036	4.42007e+09	3.25144e+09	3.63808e+09	4.03149e+09	4.37703e+09	4.36714e+09
SES1 (high m2-hu)	2037	4.46943e+09	3.18461e+09	3.62929e+09	4.0166e+09	4.41822e+09	4.40775e+09
SES1 (high m2-hu)	2038	4.51902e+09	3.12418e+09	3.61959e+09	4.00905e+09	4.45847e+09	4.44956e+09
SES1 (high m2-hu)	2039	4.56898e+09	3.07149e+09	3.60909e+09	4.01077e+09	4.49778e+09	4.49295e+09
SES1 (high m2-hu)	2040	4.61943e+09	3.02628e+09	3.59786e+09	4.02197e+09	4.53617e+09	4.53805e+09
SES1 (high m2-hu)	2041	4.67048e+09	2.98735e+09	3.58598e+09	4.04171e+09	4.57363e+09	4.58484e+09
SES1 (high m2-hu)	2042	4.72224e+09	2.95313e+09	3.5735e+09	4.06857e+09	4.61012e+09	4.63321e+09
SES1 (high m2-hu)	2043	4.7748e+09	2.92215e+09	3.56048e+09	4.10113e+09	4.64562e+09	4.68304e+09
SES1 (high m2-hu)	2044	4.82825e+09	2.89314e+09	3.54695e+09	4.13812e+09	4.68009e+09	4.73425e+09
SES1 (high m2-hu)	2045	4.88266e+09	2.86514e+09	3.53294e+09	4.17859e+09	4.71348e+09	4.78677e+09
SES1 (high m2-hu)	2046	4.93812e+09	2.83744e+09	3.51846e+09	4.2218e+09	4.74574e+09	4.84055e+09
SES1 (high m2-hu)	2047	4.99467e+09	2.80954e+09	3.50353e+09	4.26724e+09	4.77683e+09	4.89559e+09
SES1 (high m2-hu)	2048	5.05238e+09	2.78109e+09	3.48814e+09	4.31456e+09	4.80668e+09	4.95189e+09
SES1 (high m2-hu)	2049	5.11129e+09	2.75185e+09	3.4723e+09	4.36351e+09	4.83526e+09	5.00944e+09
SES1 (high m2-hu)	2050	5.17144e+09	2.72168e+09	3.45598e+09	4.41394e+09	4.8625e+09	5.06827e+09
	Row Labels	Housing size (HS)	All strategies	HS + Max circularity	HS + Material substitution	HS + Life extension	HS + Fabrication yield	Historical data
SES2 (medium m2-hu)	2000		1.96663e+09	1.96663e+09	1.96663e+09	1.96663e+09	1.96663e+09	1.96663e+09
SES2 (medium m2-hu)	2001		1.02658e+09	1.02658e+09	1.02658e+09	1.02658e+09	1.02658e+09	1.02658e+09
SES2 (medium m2-hu)	2002		1.09025e+09	1.09025e+09	1.09025e+09	1.09025e+09	1.09025e+09	1.09025e+09
SES2 (medium m2-hu)	2003		1.0576e+09	1.0576e+09	1.0576e+09	1.0576e+09	1.0576e+09	1.0576e+09
SES2 (medium m2-hu)	2004		1.40934e+09	1.40934e+09	1.40934e+09	1.40934e+09	1.40934e+09	1.40934e+09
SES2 (medium m2-hu)	2005		1.4919e+09	1.4919e+09	1.4919e+09	1.4919e+09	1.4919e+09	1.4919e+09
SES2 (medium m2-hu)	2006		1.53373e+09	1.53373e+09	1.53373e+09	1.53373e+09	1.53373e+09	1.53373e+09
SES2 (medium m2-hu)	2007		1.5274e+09	1.5274e+09	1.5274e+09	1.5274e+09	1.5274e+09	1.5274e+09
SES2 (medium m2-hu)	2008		1.67024e+09	1.67024e+09	1.67024e+09	1.67024e+09	1.67024e+09	1.67024e+09
SES2 (medium m2-hu)	2009		1.82298e+09	1.82298e+09	1.82298e+09	1.82298e+09	1.82298e+09	1.82298e+09
SES2 (medium m2-hu)	2010		2.13644e+09	2.13644e+09	2.13644e+09	2.13644e+09	2.13644e+09	2.13644e+09
SES2 (medium m2-hu)	2011		2.43394e+09	2.43394e+09	2.43394e+09	2.43394e+09	2.43394e+09	2.43394e+09
SES2 (medium m2-hu)	2012		2.21129e+09	2.21129e+09	2.21129e+09	2.21129e+09	2.21129e+09	2.21129e+09
SES2 (medium m2-hu)	2013		2.43917e+09	2.43917e+09	2.43917e+09	2.43917e+09	2.43917e+09	2.43917e+09
SES2 (medium m2-hu)	2014		2.35193e+09	2.35193e+09	2.35193e+09	2.35193e+09	2.35193e+09	2.35193e+09
SES2 (medium m2-hu)	2015		2.6863e+09	2.6863e+09	2.6863e+09	2.6863e+09	2.6863e+09	2.6863e+09
SES2 (medium m2-hu)	2016		2.72869e+09	2.72869e+09	2.72869e+09	2.72869e+09	2.72869e+09	2.72869e+09
SES2 (medium m2-hu)	2017		2.60567e+09	2.60567e+09	2.60567e+09	2.60567e+09	2.60567e+09	2.60567e+09
SES2 (medium m2-hu)	2018		2.53081e+09	2.53081e+09	2.53081e+09	2.53081e+09	2.53081e+09	2.53081e+09
SES2 (medium m2-hu)	2019		2.63677e+09	2.63677e+09	2.63677e+09	2.63677e+09	2.63677e+09	2.63677e+09
SES2 (medium m2-hu)	2020		3.34225e+09	3.3436e+09	3.34239e+09	3.3436e+09	3.34344e+09	3.3436e+09
SES2 (medium m2-hu)	2021	3.43137e+09	3.36648e+09	3.37168e+09	3.42673e+09	3.43102e+09	3.43073e+09
SES2 (medium m2-hu)	2022	3.50973e+09	3.37958e+09	3.38764e+09	3.50266e+09	3.50893e+09	3.50877e+09
SES2 (medium m2-hu)	2023	3.56895e+09	3.37057e+09	3.38273e+09	3.55826e+09	3.56754e+09	3.56749e+09
SES2 (medium m2-hu)	2024	3.61611e+09	3.34651e+09	3.36453e+09	3.60001e+09	3.61393e+09	3.61391e+09
SES2 (medium m2-hu)	2025	3.65501e+09	3.31076e+09	3.33715e+09	3.63088e+09	3.65185e+09	3.65172e+09
SES2 (medium m2-hu)	2026	3.68795e+09	3.26476e+09	3.30308e+09	3.65194e+09	3.68358e+09	3.68304e+09
SES2 (medium m2-hu)	2027	3.71642e+09	3.20876e+09	3.26394e+09	3.66299e+09	3.71057e+09	3.70914e+09
SES2 (medium m2-hu)	2028	3.74147e+09	3.14202e+09	3.22087e+09	3.66274e+09	3.7338e+09	3.73075e+09
SES2 (medium m2-hu)	2029	3.76386e+09	3.0631e+09	3.17467e+09	3.64893e+09	3.754e+09	3.7482e+09
SES2 (medium m2-hu)	2030	3.78414e+09	2.97003e+09	3.12597e+09	3.61855e+09	3.77166e+09	3.76159e+09
SES2 (medium m2-hu)	2031	3.80279e+09	2.86089e+09	3.07523e+09	3.56828e+09	3.78718e+09	3.77085e+09
SES2 (medium m2-hu)	2032	3.82015e+09	2.73459e+09	3.02282e+09	3.49553e+09	3.80086e+09	3.77593e+09
SES2 (medium m2-hu)	2033	3.83652e+09	2.59207e+09	2.96905e+09	3.39988e+09	3.8129e+09	3.77705e+09
SES2 (medium m2-hu)	2034	3.85215e+09	2.43732e+09	2.91415e+09	3.28464e+09	3.82348e+09	3.77485e+09
SES2 (medium m2-hu)	2035	3.86726e+09	2.27742e+09	2.85831e+09	3.15743e+09	3.83273e+09	3.77058e+09
SES2 (medium m2-hu)	2036	3.88203e+09	2.12122e+09	2.80171e+09	3.02885e+09	3.84075e+09	3.76583e+09
SES2 (medium m2-hu)	2037	3.89664e+09	1.97679e+09	2.74448e+09	2.90966e+09	3.84759e+09	3.76221e+09
SES2 (medium m2-hu)	2038	3.91121e+09	1.84931e+09	2.68671e+09	2.80776e+09	3.85329e+09	3.76092e+09
SES2 (medium m2-hu)	2039	3.92588e+09	1.74033e+09	2.62851e+09	2.72678e+09	3.85789e+09	3.76256e+09
SES2 (medium m2-hu)	2040	3.94077e+09	1.64849e+09	2.56994e+09	2.66656e+09	3.86139e+09	3.76722e+09
SES2 (medium m2-hu)	2041	3.95598e+09	1.57087e+09	2.51105e+09	2.62453e+09	3.86377e+09	3.77463e+09
SES2 (medium m2-hu)	2042	3.9716e+09	1.50413e+09	2.45189e+09	2.59721e+09	3.86502e+09	3.78441e+09
SES2 (medium m2-hu)	2043	3.98772e+09	1.44528e+09	2.39248e+09	2.58116e+09	3.86511e+09	3.79614e+09
SES2 (medium m2-hu)	2044	4.0044e+09	1.39188e+09	2.33284e+09	2.57348e+09	3.86399e+09	3.80951e+09
SES2 (medium m2-hu)	2045	4.02171e+09	1.34213e+09	2.27297e+09	2.57189e+09	3.86162e+09	3.82424e+09
SES2 (medium m2-hu)	2046	4.03969e+09	1.29473e+09	2.21287e+09	2.57471e+09	3.85795e+09	3.84016e+09
SES2 (medium m2-hu)	2047	4.0584e+09	1.24881e+09	2.15253e+09	2.58072e+09	3.85292e+09	3.85714e+09
SES2 (medium m2-hu)	2048	4.07786e+09	1.20377e+09	2.09193e+09	2.58909e+09	3.84648e+09	3.87508e+09
SES2 (medium m2-hu)	2049	4.0981e+09	1.15923e+09	2.03103e+09	2.59923e+09	3.83858e+09	3.89395e+09
SES2 (medium m2-hu)	2050	4.11912e+09	1.11493e+09	1.96981e+09	2.61073e+09	3.82917e+09	3.91368e+09
	Row Labels	Housing size (HS)	All strategies	HS + Max circularity	HS + Material substitution	HS + Life extension	HS + Fabrication yield	Historical data
SES3 (low m2-hu)	2000		1.96663e+09	1.96663e+09	1.96663e+09	1.96663e+09	1.96663e+09	1.96663e+09
SES3 (low m2-hu)	2001		1.02658e+09	1.02658e+09	1.02658e+09	1.02658e+09	1.02658e+09	1.02658e+09
SES3 (low m2-hu)	2002		1.09025e+09	1.09025e+09	1.09025e+09	1.09025e+09	1.09025e+09	1.09025e+09
SES3 (low m2-hu)	2003		1.0576e+09	1.0576e+09	1.0576e+09	1.0576e+09	1.0576e+09	1.0576e+09
SES3 (low m2-hu)	2004		1.40934e+09	1.40934e+09	1.40934e+09	1.40934e+09	1.40934e+09	1.40934e+09
SES3 (low m2-hu)	2005		1.4919e+09	1.4919e+09	1.4919e+09	1.4919e+09	1.4919e+09	1.4919e+09
SES3 (low m2-hu)	2006		1.53373e+09	1.53373e+09	1.53373e+09	1.53373e+09	1.53373e+09	1.53373e+09
SES3 (low m2-hu)	2007		1.5274e+09	1.5274e+09	1.5274e+09	1.5274e+09	1.5274e+09	1.5274e+09
SES3 (low m2-hu)	2008		1.67024e+09	1.67024e+09	1.67024e+09	1.67024e+09	1.67024e+09	1.67024e+09
SES3 (low m2-hu)	2009		1.82298e+09	1.82298e+09	1.82298e+09	1.82298e+09	1.82298e+09	1.82298e+09
SES3 (low m2-hu)	2010		2.13644e+09	2.13644e+09	2.13644e+09	2.13644e+09	2.13644e+09	2.13644e+09
SES3 (low m2-hu)	2011		2.43394e+09	2.43394e+09	2.43394e+09	2.43394e+09	2.43394e+09	2.43394e+09
SES3 (low m2-hu)	2012		2.21129e+09	2.21129e+09	2.21129e+09	2.21129e+09	2.21129e+09	2.21129e+09
SES3 (low m2-hu)	2013		2.43917e+09	2.43917e+09	2.43917e+09	2.43917e+09	2.43917e+09	2.43917e+09
SES3 (low m2-hu)	2014		2.35193e+09	2.35193e+09	2.35193e+09	2.35193e+09	2.35193e+09	2.35193e+09
SES3 (low m2-hu)	2015		2.6863e+09	2.6863e+09	2.6863e+09	2.6863e+09	2.6863e+09	2.6863e+09
SES3 (low m2-hu)	2016		2.72869e+09	2.72869e+09	2.72869e+09	2.72869e+09	2.72869e+09	2.72869e+09
SES3 (low m2-hu)	2017		2.60567e+09	2.60567e+09	2.60567e+09	2.60567e+09	2.60567e+09	2.60567e+09
SES3 (low m2-hu)	2018		2.53081e+09	2.53081e+09	2.53081e+09	2.53081e+09	2.53081e+09	2.53081e+09
SES3 (low m2-hu)	2019		2.63677e+09	2.63677e+09	2.63677e+09	2.63677e+09	2.63677e+09	2.63677e+09
SES3 (low m2-hu)	2020		3.34225e+09	3.3436e+09	3.34239e+09	3.3436e+09	3.34344e+09	3.3436e+09
SES3 (low m2-hu)	2021	3.40769e+09	3.31443e+09	3.32158e+09	3.40124e+09	3.40719e+09	3.40644e+09
SES3 (low m2-hu)	2022	3.47318e+09	3.2867e+09	3.29765e+09	3.46339e+09	3.47201e+09	3.47127e+09
SES3 (low m2-hu)	2023	3.51914e+09	3.23606e+09	3.25235e+09	3.50437e+09	3.51712e+09	3.51626e+09
SES3 (low m2-hu)	2024	3.55274e+09	3.16981e+09	3.19363e+09	3.53059e+09	3.54966e+09	3.54843e+09
SES3 (low m2-hu)	2025	3.57784e+09	3.0914e+09	3.12578e+09	3.54476e+09	3.57344e+09	3.5714e+09
SES3 (low m2-hu)	2026	3.59677e+09	3.00226e+09	3.05143e+09	3.5476e+09	3.59076e+09	3.5872e+09
SES3 (low m2-hu)	2027	3.61106e+09	2.90256e+09	2.9723e+09	3.53837e+09	3.60309e+09	3.59691e+09
SES3 (low m2-hu)	2028	3.62176e+09	2.79151e+09	2.88959e+09	3.51506e+09	3.61144e+09	3.601e+09
SES3 (low m2-hu)	2029	3.62965e+09	2.66762e+09	2.80417e+09	3.4745e+09	3.61651e+09	3.59946e+09
SES3 (low m2-hu)	2030	3.63531e+09	2.52902e+09	2.71668e+09	3.4126e+09	3.61884e+09	3.59198e+09
SES3 (low m2-hu)	2031	3.6392e+09	2.37414e+09	2.62762e+09	3.32502e+09	3.61879e+09	3.57807e+09
SES3 (low m2-hu)	2032	3.64168e+09	2.20267e+09	2.53739e+09	3.20845e+09	3.61666e+09	3.55739e+09
SES3 (low m2-hu)	2033	3.64306e+09	2.01679e+09	2.44629e+09	3.06259e+09	3.61267e+09	3.53011e+09
SES3 (low m2-hu)	2034	3.64358e+09	1.8221e+09	2.35457e+09	2.89209e+09	3.60697e+09	3.49736e+09
SES3 (low m2-hu)	2035	3.64347e+09	1.62732e+09	2.26243e+09	2.70721e+09	3.59968e+09	3.4613e+09
SES3 (low m2-hu)	2036	3.64291e+09	1.44246e+09	2.17002e+09	2.52202e+09	3.59089e+09	3.42481e+09
SES3 (low m2-hu)	2037	3.64206e+09	1.27591e+09	2.07749e+09	2.35057e+09	3.58064e+09	3.39077e+09
SES3 (low m2-hu)	2038	3.64107e+09	1.13228e+09	1.98491e+09	2.20294e+09	3.56897e+09	3.36124e+09
SES3 (low m2-hu)	2039	3.64006e+09	1.01199e+09	1.89238e+09	2.08354e+09	3.55587e+09	3.3372e+09
SES3 (low m2-hu)	2040	3.63915e+09	9.12391e+08	1.79994e+09	1.99179e+09	3.54135e+09	3.31861e+09
SES3 (low m2-hu)	2041	3.63843e+09	8.2944e+08	1.70764e+09	1.92402e+09	3.52536e+09	3.30485e+09
SES3 (low m2-hu)	2042	3.63799e+09	7.58986e+08	1.61551e+09	1.87546e+09	3.50786e+09	3.29504e+09
SES3 (low m2-hu)	2043	3.63791e+09	6.97477e+08	1.52354e+09	1.84147e+09	3.48881e+09	3.28836e+09
SES3 (low m2-hu)	2044	3.63825e+09	6.42178e+08	1.43175e+09	1.81814e+09	3.46814e+09	3.2841e+09
SES3 (low m2-hu)	2045	3.63906e+09	5.91124e+08	1.34011e+09	1.80244e+09	3.44578e+09	3.2817e+09
SES3 (low m2-hu)	2046	3.64039e+09	5.42968e+08	1.24861e+09	1.79214e+09	3.42166e+09	3.28077e+09
SES3 (low m2-hu)	2047	3.64228e+09	4.9682e+08	1.15722e+09	1.78565e+09	3.39569e+09	3.28102e+09
SES3 (low m2-hu)	2048	3.64474e+09	4.52115e+08	1.0659e+09	1.78184e+09	3.3678e+09	3.28226e+09
SES3 (low m2-hu)	2049	3.64779e+09	4.08508e+08	9.74609e+08	1.77995e+09	3.3379e+09	3.28435e+09
SES3 (low m2-hu)	2050	3.65143e+09	3.658e+08	8.83311e+08	1.77945e+09	3.30591e+09	3.28719e+09

## Sheet: data_from_figure_7
GHG emissions per material results
Concrete
	Row Labels	Housing size (HS)	All strategies	HS + Max circularity	HS + Material substitution	HS + Life extension	HS + Fabrication yield	Historical data
SES1 (high m2-hu)	2000		0.0986781	0.0986781	0.0986781	0.0986781	0.0986781	0.0986781
SES1 (high m2-hu)	2001		0.202811	0.202811	0.202811	0.202811	0.202811	0.202811
SES1 (high m2-hu)	2002		0.205583	0.205583	0.205583	0.205583	0.205583	0.205583
SES1 (high m2-hu)	2003		0.227511	0.227511	0.227511	0.227511	0.227511	0.227511
SES1 (high m2-hu)	2004		0.183236	0.183236	0.183236	0.183236	0.183236	0.183236
SES1 (high m2-hu)	2005		0.185149	0.185149	0.185149	0.185149	0.185149	0.185149
SES1 (high m2-hu)	2006		0.192199	0.192199	0.192199	0.192199	0.192199	0.192199
SES1 (high m2-hu)	2007		0.205496	0.205496	0.205496	0.205496	0.205496	0.205496
SES1 (high m2-hu)	2008		0.19981	0.19981	0.19981	0.19981	0.19981	0.19981
SES1 (high m2-hu)	2009		0.194283	0.194283	0.194283	0.194283	0.194283	0.194283
SES1 (high m2-hu)	2010		0.175708	0.175708	0.175708	0.175708	0.175708	0.175708
SES1 (high m2-hu)	2011		0.163177	0.163177	0.163177	0.163177	0.163177	0.163177
SES1 (high m2-hu)	2012		0.18939	0.18939	0.18939	0.18939	0.18939	0.18939
SES1 (high m2-hu)	2013		0.180981	0.180981	0.180981	0.180981	0.180981	0.180981
SES1 (high m2-hu)	2014		0.197353	0.197353	0.197353	0.197353	0.197353	0.197353
SES1 (high m2-hu)	2015		0.181602	0.181602	0.181602	0.181602	0.181602	0.181602
SES1 (high m2-hu)	2016		0.187496	0.187496	0.187496	0.187496	0.187496	0.187496
SES1 (high m2-hu)	2017		0.205543	0.205543	0.205543	0.205543	0.205543	0.205543
SES1 (high m2-hu)	2018		0.221252	0.221252	0.221252	0.221252	0.221252	0.221252
SES1 (high m2-hu)	2019		0.221827	0.221827	0.221827	0.221827	0.221827	0.221827
SES1 (high m2-hu)	2020		0.182758	0.182702	0.182806	0.182754	0.182763	0.182754
SES1 (high m2-hu)	2021	0.182803	0.182728	0.182724	0.18288	0.182722	0.182816
SES1 (high m2-hu)	2022	0.184669	0.184494	0.184552	0.184785	0.184485	0.184689
SES1 (high m2-hu)	2023	0.187464	0.187163	0.187287	0.187639	0.187149	0.187495
SES1 (high m2-hu)	2024	0.190818	0.190362	0.19055	0.191083	0.190341	0.190864
SES1 (high m2-hu)	2025	0.194546	0.193901	0.19414	0.194946	0.193869	0.194615
SES1 (high m2-hu)	2026	0.198544	0.197672	0.197931	0.199148	0.197624	0.198648
SES1 (high m2-hu)	2027	0.202748	0.20161	0.201827	0.203659	0.201536	0.202906
SES1 (high m2-hu)	2028	0.20712	0.20567	0.205743	0.208484	0.20556	0.207356
SES1 (high m2-hu)	2029	0.211634	0.209825	0.209592	0.213663	0.209661	0.211983
SES1 (high m2-hu)	2030	0.216273	0.214057	0.213283	0.219257	0.213816	0.216785
SES1 (high m2-hu)	2031	0.221026	0.218353	0.216719	0.225348	0.218003	0.221764
SES1 (high m2-hu)	2032	0.225887	0.222706	0.219821	0.232017	0.222207	0.226926
SES1 (high m2-hu)	2033	0.23085	0.227106	0.222548	0.239319	0.226414	0.232275
SES1 (high m2-hu)	2034	0.235914	0.231541	0.224932	0.247238	0.230612	0.237802
SES1 (high m2-hu)	2035	0.241078	0.23599	0.227095	0.255664	0.234788	0.243486
SES1 (high m2-hu)	2036	0.246341	0.240423	0.229233	0.264395	0.238931	0.249291
SES1 (high m2-hu)	2037	0.251704	0.244808	0.231559	0.273189	0.243032	0.255182
SES1 (high m2-hu)	2038	0.257168	0.249113	0.234241	0.281835	0.247079	0.261127
SES1 (high m2-hu)	2039	0.262732	0.253314	0.237375	0.290199	0.251062	0.267111
SES1 (high m2-hu)	2040	0.268397	0.257396	0.240974	0.298239	0.25497	0.27313
SES1 (high m2-hu)	2041	0.274164	0.26135	0.245006	0.305978	0.258793	0.27919
SES1 (high m2-hu)	2042	0.28003	0.265169	0.249409	0.313477	0.262521	0.2853
SES1 (high m2-hu)	2043	0.285997	0.268852	0.254121	0.320803	0.266143	0.29147
SES1 (high m2-hu)	2044	0.292061	0.272392	0.259083	0.328019	0.269649	0.297707
SES1 (high m2-hu)	2045	0.29822	0.275786	0.264249	0.335175	0.273031	0.304017
SES1 (high m2-hu)	2046	0.304472	0.279027	0.269581	0.342308	0.276277	0.310403
SES1 (high m2-hu)	2047	0.310812	0.282109	0.275052	0.349443	0.279381	0.316865
SES1 (high m2-hu)	2048	0.317235	0.285026	0.280637	0.356595	0.282334	0.323401
SES1 (high m2-hu)	2049	0.323736	0.287771	0.286321	0.363771	0.285129	0.330006
SES1 (high m2-hu)	2050	0.330308	0.290338	0.292087	0.370973	0.28776	0.336677
		Housing size (HS)	All strategies	HS + Max circularity	HS + Material substitution	HS + Life extension	HS + Fabrication yield	Historical data
SES2 (medium m2-hu)	2000		0.0986781	0.0986781	0.0986781	0.0986781	0.0986781	0.0986781
SES2 (medium m2-hu)	2001		0.202811	0.202811	0.202811	0.202811	0.202811	0.202811
SES2 (medium m2-hu)	2002		0.205583	0.205583	0.205583	0.205583	0.205583	0.205583
SES2 (medium m2-hu)	2003		0.227511	0.227511	0.227511	0.227511	0.227511	0.227511
SES2 (medium m2-hu)	2004		0.183236	0.183236	0.183236	0.183236	0.183236	0.183236
SES2 (medium m2-hu)	2005		0.185149	0.185149	0.185149	0.185149	0.185149	0.185149
SES2 (medium m2-hu)	2006		0.192199	0.192199	0.192199	0.192199	0.192199	0.192199
SES2 (medium m2-hu)	2007		0.205496	0.205496	0.205496	0.205496	0.205496	0.205496
SES2 (medium m2-hu)	2008		0.19981	0.19981	0.19981	0.19981	0.19981	0.19981
SES2 (medium m2-hu)	2009		0.194283	0.194283	0.194283	0.194283	0.194283	0.194283
SES2 (medium m2-hu)	2010		0.175708	0.175708	0.175708	0.175708	0.175708	0.175708
SES2 (medium m2-hu)	2011		0.163177	0.163177	0.163177	0.163177	0.163177	0.163177
SES2 (medium m2-hu)	2012		0.18939	0.18939	0.18939	0.18939	0.18939	0.18939
SES2 (medium m2-hu)	2013		0.180981	0.180981	0.180981	0.180981	0.180981	0.180981
SES2 (medium m2-hu)	2014		0.197353	0.197353	0.197353	0.197353	0.197353	0.197353
SES2 (medium m2-hu)	2015		0.181602	0.181602	0.181602	0.181602	0.181602	0.181602
SES2 (medium m2-hu)	2016		0.187496	0.187496	0.187496	0.187496	0.187496	0.187496
SES2 (medium m2-hu)	2017		0.205543	0.205543	0.205543	0.205543	0.205543	0.205543
SES2 (medium m2-hu)	2018		0.221252	0.221252	0.221252	0.221252	0.221252	0.221252
SES2 (medium m2-hu)	2019		0.221827	0.221827	0.221827	0.221827	0.221827	0.221827
SES2 (medium m2-hu)	2020		0.182758	0.182702	0.182806	0.182754	0.182763	0.182754
SES2 (medium m2-hu)	2021	0.185617	0.185623	0.185491	0.185813	0.185536	0.185651
SES2 (medium m2-hu)	2022	0.188958	0.188904	0.188767	0.189255	0.188772	0.189009
SES2 (medium m2-hu)	2023	0.193294	0.193176	0.193004	0.193746	0.192976	0.193372
SES2 (medium m2-hu)	2024	0.198263	0.198084	0.197821	0.198952	0.197779	0.198382
SES2 (medium m2-hu)	2025	0.203682	0.20346	0.203008	0.204733	0.202994	0.203863
SES2 (medium m2-hu)	2026	0.20945	0.209222	0.208425	0.211052	0.208513	0.209726
SES2 (medium m2-hu)	2027	0.215505	0.215345	0.213953	0.217942	0.214267	0.215923
SES2 (medium m2-hu)	2028	0.221809	0.221842	0.219472	0.2255	0.22021	0.22244
SES2 (medium m2-hu)	2029	0.228337	0.228765	0.224847	0.233892	0.22631	0.229281
SES2 (medium m2-hu)	2030	0.235073	0.236202	0.229925	0.243359	0.232541	0.236469
SES2 (medium m2-hu)	2031	0.242006	0.244274	0.234542	0.254205	0.238883	0.244036
SES2 (medium m2-hu)	2032	0.24913	0.253122	0.238549	0.266774	0.245319	0.252019
SES2 (medium m2-hu)	2033	0.25644	0.262871	0.241864	0.281368	0.251834	0.260439
SES2 (medium m2-hu)	2034	0.263934	0.273577	0.244532	0.298127	0.258415	0.269285
SES2 (medium m2-hu)	2035	0.27161	0.285165	0.246759	0.316895	0.265049	0.278504
SES2 (medium m2-hu)	2036	0.279468	0.29739	0.248882	0.33715	0.271723	0.288001
SES2 (medium m2-hu)	2037	0.287508	0.309872	0.251277	0.358095	0.278425	0.297665
SES2 (medium m2-hu)	2038	0.295727	0.322198	0.254252	0.378877	0.285142	0.307401
SES2 (medium m2-hu)	2039	0.304126	0.334034	0.25798	0.398822	0.291863	0.317152
SES2 (medium m2-hu)	2040	0.312703	0.345189	0.262501	0.417573	0.298574	0.326898
SES2 (medium m2-hu)	2041	0.321456	0.355614	0.267761	0.435062	0.305262	0.336647
SES2 (medium m2-hu)	2042	0.330382	0.365356	0.273659	0.45142	0.311916	0.346425
SES2 (medium m2-hu)	2043	0.339476	0.374505	0.280086	0.466864	0.318522	0.356255
SES2 (medium m2-hu)	2044	0.348735	0.38316	0.286941	0.481624	0.325069	0.366162
SES2 (medium m2-hu)	2045	0.358151	0.391407	0.294142	0.495898	0.331543	0.376162
SES2 (medium m2-hu)	2046	0.367719	0.399312	0.301621	0.509843	0.337933	0.386264
SES2 (medium m2-hu)	2047	0.377429	0.406924	0.309327	0.523573	0.344227	0.396472
SES2 (medium m2-hu)	2048	0.387274	0.414273	0.317221	0.537164	0.350416	0.406786
SES2 (medium m2-hu)	2049	0.397241	0.421381	0.325271	0.550665	0.35649	0.417201
SES2 (medium m2-hu)	2050	0.40732	0.428256	0.333452	0.5641	0.362441	0.427708
		Housing size (HS)	All strategies	HS + Max circularity	HS + Material substitution	HS + Life extension	HS + Fabrication yield	Historical data
SES3 (low m2-hu)	2000		0.0986781	0.0986781	0.0986781	0.0986781	0.0986781	0.0986781
SES3 (low m2-hu)	2001		0.202811	0.202811	0.202811	0.202811	0.202811	0.202811
SES3 (low m2-hu)	2002		0.205583	0.205583	0.205583	0.205583	0.205583	0.205583
SES3 (low m2-hu)	2003		0.227511	0.227511	0.227511	0.227511	0.227511	0.227511
SES3 (low m2-hu)	2004		0.183236	0.183236	0.183236	0.183236	0.183236	0.183236
SES3 (low m2-hu)	2005		0.185149	0.185149	0.185149	0.185149	0.185149	0.185149
SES3 (low m2-hu)	2006		0.192199	0.192199	0.192199	0.192199	0.192199	0.192199
SES3 (low m2-hu)	2007		0.205496	0.205496	0.205496	0.205496	0.205496	0.205496
SES3 (low m2-hu)	2008		0.19981	0.19981	0.19981	0.19981	0.19981	0.19981
SES3 (low m2-hu)	2009		0.194283	0.194283	0.194283	0.194283	0.194283	0.194283
SES3 (low m2-hu)	2010		0.175708	0.175708	0.175708	0.175708	0.175708	0.175708
SES3 (low m2-hu)	2011		0.163177	0.163177	0.163177	0.163177	0.163177	0.163177
SES3 (low m2-hu)	2012		0.18939	0.18939	0.18939	0.18939	0.18939	0.18939
SES3 (low m2-hu)	2013		0.180981	0.180981	0.180981	0.180981	0.180981	0.180981
SES3 (low m2-hu)	2014		0.197353	0.197353	0.197353	0.197353	0.197353	0.197353
SES3 (low m2-hu)	2015		0.181602	0.181602	0.181602	0.181602	0.181602	0.181602
SES3 (low m2-hu)	2016		0.187496	0.187496	0.187496	0.187496	0.187496	0.187496
SES3 (low m2-hu)	2017		0.205543	0.205543	0.205543	0.205543	0.205543	0.205543
SES3 (low m2-hu)	2018		0.221252	0.221252	0.221252	0.221252	0.221252	0.221252
SES3 (low m2-hu)	2019		0.221827	0.221827	0.221827	0.221827	0.221827	0.221827
SES3 (low m2-hu)	2020		0.182758	0.182702	0.182806	0.182754	0.182763	0.182754
SES3 (low m2-hu)	2021	0.186896	0.186859	0.186683	0.187173	0.186776	0.186965
SES3 (low m2-hu)	2022	0.190929	0.190784	0.190605	0.191349	0.190658	0.191033
SES3 (low m2-hu)	2023	0.196005	0.195737	0.195509	0.196646	0.195545	0.196163
SES3 (low m2-hu)	2024	0.201763	0.201367	0.201005	0.202747	0.201072	0.202006
SES3 (low m2-hu)	2025	0.208027	0.207505	0.206868	0.209534	0.207053	0.208398
SES3 (low m2-hu)	2026	0.214696	0.214075	0.212928	0.217003	0.213382	0.215263
SES3 (low m2-hu)	2027	0.221712	0.221049	0.219024	0.225239	0.219991	0.222575
SES3 (low m2-hu)	2028	0.229038	0.228447	0.224975	0.234412	0.226834	0.230346
SES3 (low m2-hu)	2029	0.236652	0.236325	0.230564	0.244796	0.233879	0.238618
SES3 (low m2-hu)	2030	0.24454	0.244783	0.23553	0.256785	0.2411	0.247462
SES3 (low m2-hu)	2031	0.252692	0.253966	0.239585	0.270902	0.248477	0.25697
SES3 (low m2-hu)	2032	0.261105	0.264057	0.242466	0.287767	0.255993	0.267236
SES3 (low m2-hu)	2033	0.269776	0.275247	0.244022	0.308007	0.263633	0.278328
SES3 (low m2-hu)	2034	0.278704	0.287685	0.244326	0.332069	0.271382	0.290247
SES3 (low m2-hu)	2035	0.287889	0.301388	0.243732	0.359976	0.279227	0.302895
SES3 (low m2-hu)	2036	0.297333	0.316173	0.242832	0.391121	0.287154	0.316077
SES3 (low m2-hu)	2037	0.307035	0.331636	0.242292	0.424278	0.295149	0.329547
SES3 (low m2-hu)	2038	0.316997	0.347248	0.242661	0.457904	0.303199	0.343084
SES3 (low m2-hu)	2039	0.327219	0.362504	0.244253	0.490588	0.311291	0.356542
SES3 (low m2-hu)	2040	0.337699	0.37705	0.247148	0.521397	0.319409	0.369865
SES3 (low m2-hu)	2041	0.348437	0.390727	0.25126	0.549964	0.327539	0.383065
SES3 (low m2-hu)	2042	0.35943	0.403534	0.256421	0.57637	0.335667	0.396194
SES3 (low m2-hu)	2043	0.370673	0.415565	0.262444	0.600941	0.343778	0.409311
SES3 (low m2-hu)	2044	0.382162	0.426946	0.269159	0.624083	0.351858	0.422475
SES3 (low m2-hu)	2045	0.39389	0.437798	0.276423	0.64618	0.359893	0.43573
SES3 (low m2-hu)	2046	0.405849	0.448224	0.284125	0.667552	0.367868	0.449109
SES3 (low m2-hu)	2047	0.418031	0.458299	0.292179	0.688437	0.37577	0.46263
SES3 (low m2-hu)	2048	0.430424	0.468077	0.300521	0.709007	0.383587	0.476302
SES3 (low m2-hu)	2049	0.443017	0.477594	0.309101	0.729373	0.391306	0.490127
SES3 (low m2-hu)	2050	0.455796	0.486872	0.317882	0.749604	0.398919	0.504099
Steel
	Row Labels	Housing size (HS)	All strategies	HS + Max circularity	HS + Material substitution	HS + Life extension	HS + Fabrication yield	Historical data
SES1 (high m2-hu)	2000		0.0986781	0.0986781	0.0986781	0.0986781	0.0986781	0.0986781
SES1 (high m2-hu)	2001		0.202811	0.202811	0.202811	0.202811	0.202811	0.202811
SES1 (high m2-hu)	2002		0.205583	0.205583	0.205583	0.205583	0.205583	0.205583
SES1 (high m2-hu)	2003		0.227511	0.227511	0.227511	0.227511	0.227511	0.227511
SES1 (high m2-hu)	2004		0.183236	0.183236	0.183236	0.183236	0.183236	0.183236
SES1 (high m2-hu)	2005		0.185149	0.185149	0.185149	0.185149	0.185149	0.185149
SES1 (high m2-hu)	2006		0.192199	0.192199	0.192199	0.192199	0.192199	0.192199
SES1 (high m2-hu)	2007		0.205496	0.205496	0.205496	0.205496	0.205496	0.205496
SES1 (high m2-hu)	2008		0.19981	0.19981	0.19981	0.19981	0.19981	0.19981
SES1 (high m2-hu)	2009		0.194283	0.194283	0.194283	0.194283	0.194283	0.194283
SES1 (high m2-hu)	2010		0.175708	0.175708	0.175708	0.175708	0.175708	0.175708
SES1 (high m2-hu)	2011		0.163177	0.163177	0.163177	0.163177	0.163177	0.163177
SES1 (high m2-hu)	2012		0.18939	0.18939	0.18939	0.18939	0.18939	0.18939
SES1 (high m2-hu)	2013		0.180981	0.180981	0.180981	0.180981	0.180981	0.180981
SES1 (high m2-hu)	2014		0.197353	0.197353	0.197353	0.197353	0.197353	0.197353
SES1 (high m2-hu)	2015		0.181602	0.181602	0.181602	0.181602	0.181602	0.181602
SES1 (high m2-hu)	2016		0.187496	0.187496	0.187496	0.187496	0.187496	0.187496
SES1 (high m2-hu)	2017		0.205543	0.205543	0.205543	0.205543	0.205543	0.205543
SES1 (high m2-hu)	2018		0.221252	0.221252	0.221252	0.221252	0.221252	0.221252
SES1 (high m2-hu)	2019		0.221827	0.221827	0.221827	0.221827	0.221827	0.221827
SES1 (high m2-hu)	2020		0.182782	0.182709	0.18282	0.182754	0.182763	0.182754
SES1 (high m2-hu)	2021	0.182803	0.182763	0.182735	0.182901	0.182722	0.182816
SES1 (high m2-hu)	2022	0.184669	0.184547	0.184568	0.184817	0.184485	0.184689
SES1 (high m2-hu)	2023	0.187464	0.187243	0.187311	0.187687	0.187149	0.187495
SES1 (high m2-hu)	2024	0.190818	0.190483	0.190587	0.191155	0.190341	0.190864
SES1 (high m2-hu)	2025	0.194546	0.194083	0.194196	0.195056	0.193869	0.194615
SES1 (high m2-hu)	2026	0.198544	0.197948	0.198016	0.199314	0.197624	0.198648
SES1 (high m2-hu)	2027	0.202748	0.202024	0.201954	0.203909	0.201536	0.202906
SES1 (high m2-hu)	2028	0.20712	0.206291	0.205933	0.208861	0.20556	0.207356
SES1 (high m2-hu)	2029	0.211634	0.210747	0.209874	0.214224	0.209661	0.211983
SES1 (high m2-hu)	2030	0.216273	0.215413	0.213695	0.220087	0.213816	0.216785
SES1 (high m2-hu)	2031	0.221026	0.220317	0.217313	0.226558	0.218003	0.221764
SES1 (high m2-hu)	2032	0.225887	0.225493	0.220658	0.233752	0.222207	0.226926
SES1 (high m2-hu)	2033	0.23085	0.230959	0.223693	0.241744	0.226414	0.232275
SES1 (high m2-hu)	2034	0.235914	0.236699	0.226446	0.250527	0.230612	0.237802
SES1 (high m2-hu)	2035	0.241078	0.242643	0.229024	0.259966	0.234788	0.243486
SES1 (high m2-hu)	2036	0.246341	0.248669	0.231593	0.269805	0.238931	0.249291
SES1 (high m2-hu)	2037	0.251704	0.25463	0.234337	0.279724	0.243032	0.255182
SES1 (high m2-hu)	2038	0.257168	0.260391	0.237404	0.289435	0.247079	0.261127
SES1 (high m2-hu)	2039	0.262732	0.26586	0.240872	0.298752	0.251062	0.267111
SES1 (high m2-hu)	2040	0.268397	0.271	0.244757	0.307607	0.25497	0.27313
SES1 (high m2-hu)	2041	0.274164	0.275809	0.249028	0.316027	0.258793	0.27919
SES1 (high m2-hu)	2042	0.28003	0.280313	0.253633	0.324087	0.262521	0.2853
SES1 (high m2-hu)	2043	0.285997	0.28454	0.258517	0.331879	0.266143	0.29147
SES1 (high m2-hu)	2044	0.292061	0.288517	0.263632	0.339486	0.269649	0.297707
SES1 (high m2-hu)	2045	0.29822	0.292265	0.268935	0.346978	0.273031	0.304017
SES1 (high m2-hu)	2046	0.304472	0.295798	0.274394	0.354405	0.276277	0.310403
SES1 (high m2-hu)	2047	0.310812	0.299126	0.279984	0.361802	0.279381	0.316865
SES1 (high m2-hu)	2048	0.317235	0.302251	0.285685	0.369193	0.282334	0.323401
SES1 (high m2-hu)	2049	0.323736	0.305174	0.291481	0.376589	0.285129	0.330006
SES1 (high m2-hu)	2050	0.330308	0.307894	0.297359	0.383995	0.28776	0.336677
	Row Labels	Housing size (HS)	All strategies	HS + Max circularity	HS + Material substitution	HS + Life extension	HS + Fabrication yield	Historical data
SES2 (medium m2-hu)	2000		0.0986781	0.0986781	0.0986781	0.0986781	0.0986781	0.0986781
SES2 (medium m2-hu)	2001		0.202811	0.202811	0.202811	0.202811	0.202811	0.202811
SES2 (medium m2-hu)	2002		0.205583	0.205583	0.205583	0.205583	0.205583	0.205583
SES2 (medium m2-hu)	2003		0.227511	0.227511	0.227511	0.227511	0.227511	0.227511
SES2 (medium m2-hu)	2004		0.183236	0.183236	0.183236	0.183236	0.183236	0.183236
SES2 (medium m2-hu)	2005		0.185149	0.185149	0.185149	0.185149	0.185149	0.185149
SES2 (medium m2-hu)	2006		0.192199	0.192199	0.192199	0.192199	0.192199	0.192199
SES2 (medium m2-hu)	2007		0.205496	0.205496	0.205496	0.205496	0.205496	0.205496
SES2 (medium m2-hu)	2008		0.19981	0.19981	0.19981	0.19981	0.19981	0.19981
SES2 (medium m2-hu)	2009		0.194283	0.194283	0.194283	0.194283	0.194283	0.194283
SES2 (medium m2-hu)	2010		0.175708	0.175708	0.175708	0.175708	0.175708	0.175708
SES2 (medium m2-hu)	2011		0.163177	0.163177	0.163177	0.163177	0.163177	0.163177
SES2 (medium m2-hu)	2012		0.18939	0.18939	0.18939	0.18939	0.18939	0.18939
SES2 (medium m2-hu)	2013		0.180981	0.180981	0.180981	0.180981	0.180981	0.180981
SES2 (medium m2-hu)	2014		0.197353	0.197353	0.197353	0.197353	0.197353	0.197353
SES2 (medium m2-hu)	2015		0.181602	0.181602	0.181602	0.181602	0.181602	0.181602
SES2 (medium m2-hu)	2016		0.187496	0.187496	0.187496	0.187496	0.187496	0.187496
SES2 (medium m2-hu)	2017		0.205543	0.205543	0.205543	0.205543	0.205543	0.205543
SES2 (medium m2-hu)	2018		0.221252	0.221252	0.221252	0.221252	0.221252	0.221252
SES2 (medium m2-hu)	2019		0.221827	0.221827	0.221827	0.221827	0.221827	0.221827
SES2 (medium m2-hu)	2020		0.182782	0.182709	0.18282	0.182754	0.182763	0.182754
SES2 (medium m2-hu)	2021	0.185617	0.18546	0.185275	0.185867	0.185536	0.185651
SES2 (medium m2-hu)	2022	0.188958	0.188657	0.18844	0.189336	0.188772	0.189009
SES2 (medium m2-hu)	2023	0.193294	0.1928	0.192505	0.19387	0.192976	0.193372
SES2 (medium m2-hu)	2024	0.198263	0.197511	0.197061	0.199141	0.197779	0.198382
SES2 (medium m2-hu)	2025	0.203682	0.202585	0.20185	0.205023	0.202994	0.203863
SES2 (medium m2-hu)	2026	0.20945	0.20789	0.206664	0.211495	0.208513	0.209726
SES2 (medium m2-hu)	2027	0.215505	0.21332	0.211284	0.218618	0.214267	0.215923
SES2 (medium m2-hu)	2028	0.221809	0.218776	0.215451	0.22653	0.22021	0.22244
SES2 (medium m2-hu)	2029	0.228337	0.224151	0.218841	0.235459	0.22631	0.229281
SES2 (medium m2-hu)	2030	0.235073	0.229318	0.221062	0.245727	0.232541	0.236469
SES2 (medium m2-hu)	2031	0.242006	0.234126	0.22168	0.257759	0.238883	0.244036
SES2 (medium m2-hu)	2032	0.24913	0.238411	0.220296	0.272045	0.245319	0.252019
SES2 (medium m2-hu)	2033	0.25644	0.242014	0.216688	0.289057	0.251834	0.260439
SES2 (medium m2-hu)	2034	0.263934	0.244833	0.210974	0.309088	0.258415	0.269285
SES2 (medium m2-hu)	2035	0.27161	0.246877	0.203708	0.332055	0.265049	0.278504
SES2 (medium m2-hu)	2036	0.279468	0.24831	0.195811	0.357357	0.271723	0.288001
SES2 (medium m2-hu)	2037	0.287508	0.249438	0.188321	0.383933	0.278425	0.297665
SES2 (medium m2-hu)	2038	0.295727	0.250629	0.18209	0.410535	0.285142	0.307401
SES2 (medium m2-hu)	2039	0.304126	0.252201	0.177607	0.436087	0.291863	0.317152
SES2 (medium m2-hu)	2040	0.312703	0.254346	0.174989	0.459933	0.298574	0.326898
SES2 (medium m2-hu)	2041	0.321456	0.257116	0.174096	0.481866	0.305262	0.336647
SES2 (medium m2-hu)	2042	0.330382	0.26046	0.17466	0.50201	0.311916	0.346425
SES2 (medium m2-hu)	2043	0.339476	0.264271	0.176386	0.520656	0.318522	0.356255
SES2 (medium m2-hu)	2044	0.348735	0.268428	0.179005	0.538141	0.325069	0.366162
SES2 (medium m2-hu)	2045	0.358151	0.27282	0.182297	0.554771	0.331543	0.376162
SES2 (medium m2-hu)	2046	0.367719	0.27735	0.186089	0.570792	0.337933	0.386264
SES2 (medium m2-hu)	2047	0.377429	0.281944	0.190255	0.586389	0.344227	0.396472
SES2 (medium m2-hu)	2048	0.387274	0.286542	0.194699	0.601692	0.350416	0.406786
SES2 (medium m2-hu)	2049	0.397241	0.2911	0.199352	0.616782	0.35649	0.417201
SES2 (medium m2-hu)	2050	0.40732	0.295584	0.204164	0.631711	0.362441	0.427708
	Row Labels	Housing size (HS)	All strategies	HS + Max circularity	HS + Material substitution	HS + Life extension	HS + Fabrication yield	Historical data
SES3 (low m2-hu)	2000		0.0986781	0.0986781	0.0986781	0.0986781	0.0986781	0.0986781
SES3 (low m2-hu)	2001		0.202811	0.202811	0.202811	0.202811	0.202811	0.202811
SES3 (low m2-hu)	2002		0.205583	0.205583	0.205583	0.205583	0.205583	0.205583
SES3 (low m2-hu)	2003		0.227511	0.227511	0.227511	0.227511	0.227511	0.227511
SES3 (low m2-hu)	2004		0.183236	0.183236	0.183236	0.183236	0.183236	0.183236
SES3 (low m2-hu)	2005		0.185149	0.185149	0.185149	0.185149	0.185149	0.185149
SES3 (low m2-hu)	2006		0.192199	0.192199	0.192199	0.192199	0.192199	0.192199
SES3 (low m2-hu)	2007		0.205496	0.205496	0.205496	0.205496	0.205496	0.205496
SES3 (low m2-hu)	2008		0.19981	0.19981	0.19981	0.19981	0.19981	0.19981
SES3 (low m2-hu)	2009		0.194283	0.194283	0.194283	0.194283	0.194283	0.194283
SES3 (low m2-hu)	2010		0.175708	0.175708	0.175708	0.175708	0.175708	0.175708
SES3 (low m2-hu)	2011		0.163177	0.163177	0.163177	0.163177	0.163177	0.163177
SES3 (low m2-hu)	2012		0.18939	0.18939	0.18939	0.18939	0.18939	0.18939
SES3 (low m2-hu)	2013		0.180981	0.180981	0.180981	0.180981	0.180981	0.180981
SES3 (low m2-hu)	2014		0.197353	0.197353	0.197353	0.197353	0.197353	0.197353
SES3 (low m2-hu)	2015		0.181602	0.181602	0.181602	0.181602	0.181602	0.181602
SES3 (low m2-hu)	2016		0.187496	0.187496	0.187496	0.187496	0.187496	0.187496
SES3 (low m2-hu)	2017		0.205543	0.205543	0.205543	0.205543	0.205543	0.205543
SES3 (low m2-hu)	2018		0.221252	0.221252	0.221252	0.221252	0.221252	0.221252
SES3 (low m2-hu)	2019		0.221827	0.221827	0.221827	0.221827	0.221827	0.221827
SES3 (low m2-hu)	2020		0.182782	0.182709	0.18282	0.182754	0.182763	0.182754
SES3 (low m2-hu)	2021	0.186896	0.186528	0.186277	0.187248	0.186776	0.186965
SES3 (low m2-hu)	2022	0.190929	0.19028	0.189986	0.191464	0.190658	0.191033
SES3 (low m2-hu)	2023	0.196005	0.194967	0.194565	0.196823	0.195545	0.196163
SES3 (low m2-hu)	2024	0.201763	0.200187	0.199561	0.203017	0.201072	0.202006
SES3 (low m2-hu)	2025	0.208027	0.205698	0.204659	0.209949	0.207053	0.208398
SES3 (low m2-hu)	2026	0.214696	0.211308	0.209557	0.217643	0.213382	0.215263
SES3 (low m2-hu)	2027	0.221712	0.216821	0.213897	0.226223	0.219991	0.222575
SES3 (low m2-hu)	2028	0.229038	0.222004	0.217222	0.235925	0.226834	0.230346
SES3 (low m2-hu)	2029	0.236652	0.22655	0.218937	0.247121	0.233879	0.238618
SES3 (low m2-hu)	2030	0.24454	0.230052	0.218305	0.260351	0.2411	0.247462
SES3 (low m2-hu)	2031	0.252692	0.231974	0.214489	0.27635	0.248477	0.25697
SES3 (low m2-hu)	2032	0.261105	0.231656	0.20671	0.296039	0.255993	0.267236
SES3 (low m2-hu)	2033	0.269776	0.228368	0.194502	0.320437	0.263633	0.278328
SES3 (low m2-hu)	2034	0.278704	0.221451	0.178041	0.350445	0.271382	0.290247
SES3 (low m2-hu)	2035	0.287889	0.210561	0.158339	0.386494	0.279227	0.302895
SES3 (low m2-hu)	2036	0.297333	0.195949	0.137124	0.428149	0.287154	0.316077
SES3 (low m2-hu)	2037	0.307035	0.178613	0.116373	0.473931	0.295149	0.329547
SES3 (low m2-hu)	2038	0.316997	0.16016	0.097739	0.521561	0.303199	0.343084
SES3 (low m2-hu)	2039	0.327219	0.142358	0.082192	0.5686	0.311291	0.356542
SES3 (low m2-hu)	2040	0.337699	0.126637	0.0699992	0.613133	0.319409	0.369865
SES3 (low m2-hu)	2041	0.348437	0.113788	0.0609261	0.654129	0.327539	0.383065
SES3 (low m2-hu)	2042	0.35943	0.103978	0.0544866	0.691391	0.335667	0.396194
SES3 (low m2-hu)	2043	0.370673	0.0969417	0.0501332	0.725279	0.343778	0.409311
SES3 (low m2-hu)	2044	0.382162	0.0922084	0.0473641	0.756401	0.351858	0.422475
SES3 (low m2-hu)	2045	0.39389	0.0892704	0.0457651	0.785403	0.359893	0.43573
SES3 (low m2-hu)	2046	0.405849	0.0876714	0.045015	0.812851	0.367868	0.449109
SES3 (low m2-hu)	2047	0.418031	0.0870398	0.0448741	0.839193	0.37577	0.46263
SES3 (low m2-hu)	2048	0.430424	0.0870901	0.0451677	0.864759	0.383587	0.476302
SES3 (low m2-hu)	2049	0.443017	0.0876112	0.0457706	0.889776	0.391306	0.490127
SES3 (low m2-hu)	2050	0.455796	0.0884504	0.0465939	0.91439	0.398919	0.504099

## Sheet: data_from_figure_SI1.1
	past	high m2/hu	medium m2/hu	low m2/hu
2007	180.523
2008	184.513
2009	189.371
2010	192.092
2011	189.94
2012	184.607
2013	185.205
2014	179.169
2015	181.728
2016	175.372
2017	174.757
2018	174.693
2019	186.764
2020	186.643
2021		186.521	183.037	181.489
2022		186.4	181.174	178.851
2023		186.278	179.311	176.214
2024		186.157	177.447	173.576
2025		186.036	175.584	170.939
2026		185.914	173.721	168.301
2027		185.793	171.857	165.664
2028		185.671	169.994	163.026
2029		185.55	168.131	160.389
2030		185.428	166.267	157.751
2031		185.307	164.404	155.114
2032		185.186	162.54	152.476
2033		185.064	160.677	149.838
2034		184.943	158.814	147.201
2035		184.821	156.95	144.563
2036		184.7	155.087	141.926
2037		184.579	153.224	139.288
2038		184.457	151.36	136.651
2039		184.336	149.497	134.013
2040		184.214	147.634	131.376
2041		184.093	145.77	128.738
2042		183.971	143.907	126.1
2043		183.85	142.044	123.463
2044		183.729	140.18	120.825
2045		183.607	138.317	118.188
2046		183.486	136.453	115.55
2047		183.364	134.59	112.913
2048		183.243	132.727	110.275
2049		183.121	130.863	107.638
2050		183	129	105

[truncated: 4 more sheets: data_from_figure_SI1.2, data_from_figure_SI1.3, data_from_figure_SI1.4, data_from_figure_SI1.5]
