# Supplementary material for: Tradeoffs and synergy between material cycles and greenhouse gas emissions: Opportunities in a rapidly growing housing stock
Source: J Ind Ecol. 2024 Oct 28;28(6):1912–25. doi: 10.1111/jiec.13576 (PMC11667649; doi:10.1111/jiec.13576)
Supplement: Supplementary file 3 — Supporting information #3 provides additional figures for this study. [file 44498_2024_2806042_MOESM3_ESM.xlsx]

## Sheet: 2.per material in CLT (2)
virgin GAS per material results
		CLT	concrete	steel
SES1 (high m2-hu)	2000	0	13720320000	686016000
SES1 (high m2-hu)	2001	0	7161974008	358098700
SES1 (high m2-hu)	2002	0	7606160744	380308037
SES1 (high m2-hu)	2003	0	7378371540	368918577
SES1 (high m2-hu)	2004	0	9832320000	491616000
SES1 (high m2-hu)	2005	0	10408319999	520415999
SES1 (high m2-hu)	2006	0	10700160000	535008000
SES1 (high m2-hu)	2007	0	10656000000	532800000
SES1 (high m2-hu)	2008	0	11652479999	582623999
SES1 (high m2-hu)	2009	0	12718080000	635904000
SES1 (high m2-hu)	2010	0	14904959999	745247999
SES1 (high m2-hu)	2011	0	16980480000	849024000
SES1 (high m2-hu)	2012	0	15427199999	771359999
SES1 (high m2-hu)	2013	0	17016960000	850848000
SES1 (high m2-hu)	2014	0	16408319999	820415999
SES1 (high m2-hu)	2015	0	18741119999	937055999
SES1 (high m2-hu)	2016	0	19036799999	951839999
SES1 (high m2-hu)	2017	0	18178560000	908928000
SES1 (high m2-hu)	2018	0	17656319999	882815999
SES1 (high m2-hu)	2019	0	18395519999	919775999
SES1 (high m2-hu)	2020	1045420	23320138061	1165916001
SES1 (high m2-hu)	2021	1623392	24300382964	1214877991
SES1 (high m2-hu)	2022	2491901	25043700274	1251968338
SES1 (high m2-hu)	2023	3799400	25656715520	1282505411
SES1 (high m2-hu)	2024	5764484	26186042168	1308800876
SES1 (high m2-hu)	2025	8707703	26655338614	1332009780
SES1 (high m2-hu)	2026	13093222	27077084121	1352715727
SES1 (high m2-hu)	2027	19579671	27457137410	1371154384
SES1 (high m2-hu)	2028	29072972	27796691920	1387306650
SES1 (high m2-hu)	2029	42760856	28093248955	1400944317
SES1 (high m2-hu)	2030	62086687	28341454814	1411674196
SES1 (high m2-hu)	2031	88594225	28534488799	1419021019
SES1 (high m2-hu)	2032	123568882	28666596193	1422585282
SES1 (high m2-hu)	2033	167465953	28736888975	1422282995
SES1 (high m2-hu)	2034	219294705	28753373638	1418600629
SES1 (high m2-hu)	2035	276342865	28734779081	1412710465
SES1 (high m2-hu)	2036	334616732	28707808833	1406294939
SES1 (high m2-hu)	2037	389945130	28700154446	1401101320
SES1 (high m2-hu)	2038	439157923	28733023822	1398465652
SES1 (high m2-hu)	2039	480696169	28817278350	1399066556
SES1 (high m2-hu)	2040	514496728	28954180782	1402972661
SES1 (high m2-hu)	2041	541461485	29138782066	1409858093
SES1 (high m2-hu)	2042	562896807	29363494511	1419229877
SES1 (high m2-hu)	2043	580125618	29620564451	1430585299
SES1 (high m2-hu)	2044	594293096	29903311216	1443490751
SES1 (high m2-hu)	2045	606307378	30206505829	1457605819
SES1 (high m2-hu)	2046	616851128	30526297795	1472678620
SES1 (high m2-hu)	2047	626420429	30859967306	1488530028
SES1 (high m2-hu)	2048	635367983	31205649447	1505036130
SES1 (high m2-hu)	2049	643940985	31562091962	1522112819
SES1 (high m2-hu)	2050	652310991	31928463714	1539703620
		CLT	concrete	steel
SES2 (medium m2-hu)	2000	0	13720320000	686016000
SES2 (medium m2-hu)	2001	0	7161974008	358098700
SES2 (medium m2-hu)	2002	0	7606160744	380308037
SES2 (medium m2-hu)	2003	0	7378371540	368918577
SES2 (medium m2-hu)	2004	0	9832320000	491616000
SES2 (medium m2-hu)	2005	0	10408319999	520415999
SES2 (medium m2-hu)	2006	0	10700160000	535008000
SES2 (medium m2-hu)	2007	0	10656000000	532800000
SES2 (medium m2-hu)	2008	0	11652479999	582623999
SES2 (medium m2-hu)	2009	0	12718080000	635904000
SES2 (medium m2-hu)	2010	0	14904959999	745247999
SES2 (medium m2-hu)	2011	0	16980480000	849024000
SES2 (medium m2-hu)	2012	0	15427199999	771359999
SES2 (medium m2-hu)	2013	0	17016960000	850848000
SES2 (medium m2-hu)	2014	0	16408319999	820415999
SES2 (medium m2-hu)	2015	0	18741119999	937055999
SES2 (medium m2-hu)	2016	0	19036799999	951839999
SES2 (medium m2-hu)	2017	0	18178560000	908928000
SES2 (medium m2-hu)	2018	0	17656319999	882815999
SES2 (medium m2-hu)	2019	0	18395519999	919775999
SES2 (medium m2-hu)	2020	1045420	23320138061	1165916001
SES2 (medium m2-hu)	2021	3996441	23913658838	1195335444
SES2 (medium m2-hu)	2022	6087117	24447065465	1221823987
SES2 (medium m2-hu)	2023	9209286	24840353657	1241216919
SES2 (medium m2-hu)	2024	13864513	25139730651	1255780989
SES2 (medium m2-hu)	2025	20781962	25367111432	1266548544
SES2 (medium m2-hu)	2026	31008139	25531843482	1273895962
SES2 (medium m2-hu)	2027	46013958	25635022809	1277750147
SES2 (medium m2-hu)	2028	67801422	25671166105	1277662854
SES2 (medium m2-hu)	2029	98962848	25629060253	1272848022
SES2 (medium m2-hu)	2030	142597888	25492981292	1262249932
SES2 (medium m2-hu)	2031	201939989	25245484294	1244715184
SES2 (medium m2-hu)	2032	279539355	24872860822	1219336612
SES2 (medium m2-hu)	2033	376004501	24373314433	1185971482
SES2 (medium m2-hu)	2034	488702138	23765345788	1145773795
SES2 (medium m2-hu)	2035	611268456	23090939953	1101396151
SES2 (medium m2-hu)	2036	734713886	22408591869	1056544954
SES2 (medium m2-hu)	2037	849926455	21777417535	1014968306
SES2 (medium m2-hu)	2038	950226963	21240924505	979422352
SES2 (medium m2-hu)	2039	1032591860	20819251375	951176926
SES2 (medium m2-hu)	2040	1097275636	20511584657	930169224
SES2 (medium m2-hu)	2041	1146569576	20304066490	915507123
SES2 (medium m2-hu)	2042	1183550698	20177761634	905976307
SES2 (medium m2-hu)	2043	1211243960	20113992823	900379890
SES2 (medium m2-hu)	2044	1232221089	20096896356	897701069
SES2 (medium m2-hu)	2045	1248494102	20114101404	897146355
SES2 (medium m2-hu)	2046	1261558153	20156458287	898128257
SES2 (medium m2-hu)	2047	1272488100	20217424245	900226178
SES2 (medium m2-hu)	2048	1282039839	20292418402	903145345
SES2 (medium m2-hu)	2049	1290736850	20378270569	906681733
SES2 (medium m2-hu)	2050	1298937339	20472793344	910694825
		CLT	concrete	steel
SES3 (low m2-hu)	2000	0	13720320000	686016000
SES3 (low m2-hu)	2001	0	7161974008	358098700
SES3 (low m2-hu)	2002	0	7606160744	380308037
SES3 (low m2-hu)	2003	0	7378371540	368918577
SES3 (low m2-hu)	2004	0	9832320000	491616000
SES3 (low m2-hu)	2005	0	10408319999	520415999
SES3 (low m2-hu)	2006	0	10700160000	535008000
SES3 (low m2-hu)	2007	0	10656000000	532800000
SES3 (low m2-hu)	2008	0	11652479999	582623999
SES3 (low m2-hu)	2009	0	12718080000	635904000
SES3 (low m2-hu)	2010	0	14904959999	745247999
SES3 (low m2-hu)	2011	0	16980480000	849024000
SES3 (low m2-hu)	2012	0	15427199999	771359999
SES3 (low m2-hu)	2013	0	17016960000	850848000
SES3 (low m2-hu)	2014	0	16408319999	820415999
SES3 (low m2-hu)	2015	0	18741119999	937055999
SES3 (low m2-hu)	2016	0	19036799999	951839999
SES3 (low m2-hu)	2017	0	18178560000	908928000
SES3 (low m2-hu)	2018	0	17656319999	882815999
SES3 (low m2-hu)	2019	0	18395519999	919775999
SES3 (low m2-hu)	2020	1045420	23320138061	1165916001
SES3 (low m2-hu)	2021	5556415	23738566577	1186445188
SES3 (low m2-hu)	2022	8433213	24177133889	1208123411
SES3 (low m2-hu)	2023	12713046	24470531470	1222421152
SES3 (low m2-hu)	2024	19070151	24664487550	1231566195
SES3 (low m2-hu)	2025	28480430	24779727878	1236509971
SES3 (low m2-hu)	2026	42338113	24823642367	1237500746
SES3 (low m2-hu)	2027	62593184	24794459152	1234280372
SES3 (low m2-hu)	2028	91884919	24682772286	1226149062
SES3 (low m2-hu)	2029	133607983	24472362513	1212000681
SES3 (low m2-hu)	2030	191785327	24141705997	1190409235
SES3 (low m2-hu)	2031	270554295	23667662943	1159857984
SES3 (low m2-hu)	2032	373072436	23032702246	1119195820
SES3 (low m2-hu)	2033	499862064	22235605436	1068316403
SES3 (low m2-hu)	2034	647139226	21302213565	1008840806
SES3 (low m2-hu)	2035	806253977	20289067570	944348205
SES3 (low m2-hu)	2036	965239830	19273605316	879750998
SES3 (low m2-hu)	2037	1112158851	18332917920	819941766
SES3 (low m2-hu)	2038	1238435534	17522566284	768444209
SES3 (low m2-hu)	2039	1340380609	16866906252	726796907
SES3 (low m2-hu)	2040	1418606931	16362819669	694790664
SES3 (low m2-hu)	2041	1476345054	15990442016	671151352
SES3 (low m2-hu)	2042	1517785266	15723718533	654211880
SES3 (low m2-hu)	2043	1546986824	15537349279	642354292
SES3 (low m2-hu)	2044	1567368941	15410031031	634216119
SES3 (low m2-hu)	2045	1581587708	15325242430	628740343
SES3 (low m2-hu)	2046	1591604732	15270808318	625147640
SES3 (low m2-hu)	2047	1598821934	15238042565	622881804
SES3 (low m2-hu)	2048	1604219255	15220871858	621553962
SES3 (low m2-hu)	2049	1608470764	15215096749	620895531
SES3 (low m2-hu)	2050	1612033967	15217823058	620722020

## Sheet: 5.GHG concrete (2)
GHG emissions per material results
Concrete
	Row Labels	base scenario	all scenarios combination	max recycling scenario	material substitution scenario	life extenstion scenario	fabrication yield scenario	past data
SES1 (high m2-hu)	2000		1.5047e+09	1.5047e+09	1.5047e+09	1.5047e+09	1.5047e+09	1.5047e+09
SES1 (high m2-hu)	2001		7.85448e+08	7.85448e+08	7.85448e+08	7.85448e+08	7.85448e+08	7.85448e+08
SES1 (high m2-hu)	2002		8.34161e+08	8.34161e+08	8.34161e+08	8.34161e+08	8.34161e+08	8.34161e+08
SES1 (high m2-hu)	2003		8.0918e+08	8.0918e+08	8.0918e+08	8.0918e+08	8.0918e+08	8.0918e+08
SES1 (high m2-hu)	2004		1.0783e+09	1.0783e+09	1.0783e+09	1.0783e+09	1.0783e+09	1.0783e+09
SES1 (high m2-hu)	2005		1.14147e+09	1.14147e+09	1.14147e+09	1.14147e+09	1.14147e+09	1.14147e+09
SES1 (high m2-hu)	2006		1.17348e+09	1.17348e+09	1.17348e+09	1.17348e+09	1.17348e+09	1.17348e+09
SES1 (high m2-hu)	2007		1.16863e+09	1.16863e+09	1.16863e+09	1.16863e+09	1.16863e+09	1.16863e+09
SES1 (high m2-hu)	2008		1.27792e+09	1.27792e+09	1.27792e+09	1.27792e+09	1.27792e+09	1.27792e+09
SES1 (high m2-hu)	2009		1.39478e+09	1.39478e+09	1.39478e+09	1.39478e+09	1.39478e+09	1.39478e+09
SES1 (high m2-hu)	2010		1.63461e+09	1.63461e+09	1.63461e+09	1.63461e+09	1.63461e+09	1.63461e+09
SES1 (high m2-hu)	2011		1.86223e+09	1.86223e+09	1.86223e+09	1.86223e+09	1.86223e+09	1.86223e+09
SES1 (high m2-hu)	2012		1.69189e+09	1.69189e+09	1.69189e+09	1.69189e+09	1.69189e+09	1.69189e+09
SES1 (high m2-hu)	2013		1.86624e+09	1.86624e+09	1.86624e+09	1.86624e+09	1.86624e+09	1.86624e+09
SES1 (high m2-hu)	2014		1.79949e+09	1.79949e+09	1.79949e+09	1.79949e+09	1.79949e+09	1.79949e+09
SES1 (high m2-hu)	2015		2.05532e+09	2.05532e+09	2.05532e+09	2.05532e+09	2.05532e+09	2.05532e+09
SES1 (high m2-hu)	2016		2.08775e+09	2.08775e+09	2.08775e+09	2.08775e+09	2.08775e+09	2.08775e+09
SES1 (high m2-hu)	2017		1.99363e+09	1.99363e+09	1.99363e+09	1.99363e+09	1.99363e+09	1.99363e+09
SES1 (high m2-hu)	2018		1.93635e+09	1.93635e+09	1.93635e+09	1.93635e+09	1.93635e+09	1.93635e+09
SES1 (high m2-hu)	2019		2.01742e+09	2.01742e+09	2.01742e+09	2.01742e+09	2.01742e+09	2.01742e+09
SES1 (high m2-hu)	2020		2.55743e+09	2.55823e+09	2.5575e+09	2.55823e+09	2.5581e+09	2.55823e+09
SES1 (high m2-hu)	2021	2.66613e+09	2.66275e+09	2.66425e+09	2.665e+09	2.66587e+09	2.66594e+09
SES1 (high m2-hu)	2022	2.74826e+09	2.74186e+09	2.74438e+09	2.74652e+09	2.74764e+09	2.74796e+09
SES1 (high m2-hu)	2023	2.8164e+09	2.80645e+09	2.81044e+09	2.81375e+09	2.81531e+09	2.81594e+09
SES1 (high m2-hu)	2024	2.87582e+09	2.86162e+09	2.8677e+09	2.8718e+09	2.87413e+09	2.87513e+09
SES1 (high m2-hu)	2025	2.92934e+09	2.90992e+09	2.919e+09	2.92327e+09	2.92688e+09	2.92829e+09
SES1 (high m2-hu)	2026	2.97866e+09	2.95268e+09	2.96604e+09	2.96952e+09	2.97524e+09	2.97707e+09
SES1 (high m2-hu)	2027	3.02486e+09	2.99047e+09	3.00991e+09	3.0112e+09	3.02027e+09	3.02249e+09
SES1 (high m2-hu)	2028	3.06873e+09	3.02334e+09	3.05139e+09	3.04844e+09	3.0627e+09	3.06521e+09
SES1 (high m2-hu)	2029	3.1108e+09	3.05091e+09	3.09103e+09	3.08096e+09	3.10303e+09	3.10562e+09
SES1 (high m2-hu)	2030	3.15151e+09	3.07247e+09	3.12925e+09	3.10818e+09	3.14165e+09	3.14399e+09
SES1 (high m2-hu)	2031	3.19117e+09	3.08716e+09	3.16639e+09	3.12935e+09	3.17883e+09	3.18045e+09
SES1 (high m2-hu)	2032	3.23006e+09	3.09423e+09	3.20269e+09	3.14384e+09	3.21478e+09	3.21511e+09
SES1 (high m2-hu)	2033	3.2684e+09	3.09353e+09	3.2384e+09	3.15155e+09	3.24966e+09	3.24814e+09
SES1 (high m2-hu)	2034	3.30637e+09	3.08597e+09	3.27369e+09	3.15336e+09	3.28359e+09	3.27984e+09
SES1 (high m2-hu)	2035	3.34414e+09	3.07372e+09	3.30872e+09	3.15132e+09	3.31665e+09	3.3107e+09
SES1 (high m2-hu)	2036	3.38185e+09	3.0599e+09	3.34364e+09	3.14836e+09	3.34892e+09	3.34135e+09
SES1 (high m2-hu)	2037	3.41961e+09	3.04772e+09	3.37856e+09	3.14752e+09	3.38044e+09	3.37242e+09
SES1 (high m2-hu)	2038	3.45756e+09	3.03961e+09	3.41361e+09	3.15113e+09	3.41123e+09	3.40441e+09
SES1 (high m2-hu)	2039	3.49578e+09	3.03677e+09	3.44888e+09	3.16037e+09	3.44131e+09	3.43761e+09
SES1 (high m2-hu)	2040	3.53438e+09	3.03922e+09	3.48447e+09	3.17538e+09	3.47068e+09	3.47212e+09
SES1 (high m2-hu)	2041	3.57344e+09	3.04628e+09	3.52045e+09	3.19563e+09	3.49934e+09	3.50792e+09
SES1 (high m2-hu)	2042	3.61304e+09	3.05694e+09	3.55692e+09	3.22027e+09	3.52726e+09	3.54492e+09
SES1 (high m2-hu)	2043	3.65325e+09	3.07017e+09	3.59393e+09	3.24846e+09	3.55442e+09	3.58305e+09
SES1 (high m2-hu)	2044	3.69415e+09	3.08509e+09	3.63155e+09	3.27947e+09	3.58079e+09	3.62223e+09
SES1 (high m2-hu)	2045	3.73578e+09	3.10097e+09	3.66984e+09	3.31272e+09	3.60634e+09	3.66241e+09
SES1 (high m2-hu)	2046	3.77821e+09	3.11729e+09	3.70885e+09	3.34779e+09	3.63102e+09	3.70356e+09
SES1 (high m2-hu)	2047	3.82148e+09	3.13364e+09	3.74863e+09	3.38439e+09	3.65481e+09	3.74568e+09
SES1 (high m2-hu)	2048	3.86564e+09	3.14972e+09	3.78921e+09	3.4223e+09	3.67765e+09	3.78875e+09
SES1 (high m2-hu)	2049	3.91071e+09	3.16533e+09	3.83063e+09	3.46139e+09	3.69951e+09	3.83278e+09
SES1 (high m2-hu)	2050	3.95673e+09	3.18031e+09	3.87291e+09	3.50157e+09	3.72036e+09	3.87779e+09
		base scenario	all scenarios combination	max recycling scenario	material substitution scenario	life extenstion scenario	fabrication yield scenario	past data
SES2 (medium m2-hu)	2000		1.5047e+09	1.5047e+09	1.5047e+09	1.5047e+09	1.5047e+09	1.5047e+09
SES2 (medium m2-hu)	2001		7.85448e+08	7.85448e+08	7.85448e+08	7.85448e+08	7.85448e+08	7.85448e+08
SES2 (medium m2-hu)	2002		8.34161e+08	8.34161e+08	8.34161e+08	8.34161e+08	8.34161e+08	8.34161e+08
SES2 (medium m2-hu)	2003		8.0918e+08	8.0918e+08	8.0918e+08	8.0918e+08	8.0918e+08	8.0918e+08
SES2 (medium m2-hu)	2004		1.0783e+09	1.0783e+09	1.0783e+09	1.0783e+09	1.0783e+09	1.0783e+09
SES2 (medium m2-hu)	2005		1.14147e+09	1.14147e+09	1.14147e+09	1.14147e+09	1.14147e+09	1.14147e+09
SES2 (medium m2-hu)	2006		1.17348e+09	1.17348e+09	1.17348e+09	1.17348e+09	1.17348e+09	1.17348e+09
SES2 (medium m2-hu)	2007		1.16863e+09	1.16863e+09	1.16863e+09	1.16863e+09	1.16863e+09	1.16863e+09
SES2 (medium m2-hu)	2008		1.27792e+09	1.27792e+09	1.27792e+09	1.27792e+09	1.27792e+09	1.27792e+09
SES2 (medium m2-hu)	2009		1.39478e+09	1.39478e+09	1.39478e+09	1.39478e+09	1.39478e+09	1.39478e+09
SES2 (medium m2-hu)	2010		1.63461e+09	1.63461e+09	1.63461e+09	1.63461e+09	1.63461e+09	1.63461e+09
SES2 (medium m2-hu)	2011		1.86223e+09	1.86223e+09	1.86223e+09	1.86223e+09	1.86223e+09	1.86223e+09
SES2 (medium m2-hu)	2012		1.69189e+09	1.69189e+09	1.69189e+09	1.69189e+09	1.69189e+09	1.69189e+09
SES2 (medium m2-hu)	2013		1.86624e+09	1.86624e+09	1.86624e+09	1.86624e+09	1.86624e+09	1.86624e+09
SES2 (medium m2-hu)	2014		1.79949e+09	1.79949e+09	1.79949e+09	1.79949e+09	1.79949e+09	1.79949e+09
SES2 (medium m2-hu)	2015		2.05532e+09	2.05532e+09	2.05532e+09	2.05532e+09	2.05532e+09	2.05532e+09
SES2 (medium m2-hu)	2016		2.08775e+09	2.08775e+09	2.08775e+09	2.08775e+09	2.08775e+09	2.08775e+09
SES2 (medium m2-hu)	2017		1.99363e+09	1.99363e+09	1.99363e+09	1.99363e+09	1.99363e+09	1.99363e+09
SES2 (medium m2-hu)	2018		1.93635e+09	1.93635e+09	1.93635e+09	1.93635e+09	1.93635e+09	1.93635e+09
SES2 (medium m2-hu)	2019		2.01742e+09	2.01742e+09	2.01742e+09	2.01742e+09	2.01742e+09	2.01742e+09
SES2 (medium m2-hu)	2020		2.55743e+09	2.55823e+09	2.5575e+09	2.55823e+09	2.5581e+09	2.55823e+09
SES2 (medium m2-hu)	2021	2.62538e+09	2.62183e+09	2.62512e+09	2.62259e+09	2.62512e+09	2.6249e+09
SES2 (medium m2-hu)	2022	2.68534e+09	2.67952e+09	2.68475e+09	2.68109e+09	2.68472e+09	2.6846e+09
SES2 (medium m2-hu)	2023	2.73065e+09	2.7217e+09	2.72975e+09	2.72422e+09	2.72957e+09	2.72953e+09
SES2 (medium m2-hu)	2024	2.76673e+09	2.75339e+09	2.76556e+09	2.75705e+09	2.76506e+09	2.76505e+09
SES2 (medium m2-hu)	2025	2.79649e+09	2.77694e+09	2.79509e+09	2.78199e+09	2.79408e+09	2.79398e+09
SES2 (medium m2-hu)	2026	2.82169e+09	2.79333e+09	2.82014e+09	2.80006e+09	2.81835e+09	2.81794e+09
SES2 (medium m2-hu)	2027	2.84348e+09	2.80259e+09	2.84188e+09	2.81137e+09	2.839e+09	2.83791e+09
SES2 (medium m2-hu)	2028	2.86264e+09	2.80402e+09	2.86116e+09	2.81533e+09	2.85678e+09	2.85444e+09
SES2 (medium m2-hu)	2029	2.87977e+09	2.79628e+09	2.87863e+09	2.81072e+09	2.87223e+09	2.86779e+09
SES2 (medium m2-hu)	2030	2.89529e+09	2.77749e+09	2.8948e+09	2.79579e+09	2.88574e+09	2.87804e+09
SES2 (medium m2-hu)	2031	2.90956e+09	2.74561e+09	2.91008e+09	2.76865e+09	2.89762e+09	2.88512e+09
SES2 (medium m2-hu)	2032	2.92284e+09	2.69901e+09	2.92482e+09	2.72779e+09	2.90808e+09	2.88901e+09
SES2 (medium m2-hu)	2033	2.93536e+09	2.63742e+09	2.93925e+09	2.673e+09	2.91729e+09	2.88986e+09
SES2 (medium m2-hu)	2034	2.94733e+09	2.56295e+09	2.95351e+09	2.60633e+09	2.92539e+09	2.88819e+09
SES2 (medium m2-hu)	2035	2.95889e+09	2.48039e+09	2.96761e+09	2.53236e+09	2.93247e+09	2.88491e+09
SES2 (medium m2-hu)	2036	2.97019e+09	2.39647e+09	2.98146e+09	2.45753e+09	2.9386e+09	2.88128e+09
SES2 (medium m2-hu)	2037	2.98136e+09	2.31801e+09	2.99498e+09	2.38831e+09	2.94383e+09	2.87851e+09
SES2 (medium m2-hu)	2038	2.99251e+09	2.25001e+09	3.00812e+09	2.32947e+09	2.9482e+09	2.87752e+09
SES2 (medium m2-hu)	2039	3.00374e+09	2.19475e+09	3.02089e+09	2.28323e+09	2.95172e+09	2.87878e+09
SES2 (medium m2-hu)	2040	3.01513e+09	2.15208e+09	3.0334e+09	2.24949e+09	2.95439e+09	2.88235e+09
SES2 (medium m2-hu)	2041	3.02677e+09	2.1203e+09	3.04578e+09	2.22673e+09	2.95622e+09	2.88802e+09
SES2 (medium m2-hu)	2042	3.03872e+09	2.09714e+09	3.05818e+09	2.21288e+09	2.95717e+09	2.8955e+09
SES2 (medium m2-hu)	2043	3.05105e+09	2.08035e+09	3.07072e+09	2.20588e+09	2.95724e+09	2.90447e+09
SES2 (medium m2-hu)	2044	3.06381e+09	2.068e+09	3.08353e+09	2.20401e+09	2.95638e+09	2.9147e+09
SES2 (medium m2-hu)	2045	3.07706e+09	2.05861e+09	3.09669e+09	2.2059e+09	2.95457e+09	2.92597e+09
SES2 (medium m2-hu)	2046	3.09082e+09	2.05104e+09	3.1103e+09	2.21054e+09	2.95176e+09	2.93815e+09
SES2 (medium m2-hu)	2047	3.10513e+09	2.04448e+09	3.1244e+09	2.21723e+09	2.94791e+09	2.95114e+09
SES2 (medium m2-hu)	2048	3.12002e+09	2.03835e+09	3.13903e+09	2.22545e+09	2.94299e+09	2.96487e+09
SES2 (medium m2-hu)	2049	3.1355e+09	2.03226e+09	3.15423e+09	2.23487e+09	2.93694e+09	2.9793e+09
SES2 (medium m2-hu)	2050	3.15159e+09	2.0259e+09	3.17002e+09	2.24523e+09	2.92974e+09	2.9944e+09
		base scenario	all scenarios combination	max recycling scenario	material substitution scenario	life extenstion scenario	fabrication yield scenario	past data
SES3 (low m2-hu)	2000		1.5047e+09	1.5047e+09	1.5047e+09	1.5047e+09	1.5047e+09	1.5047e+09
SES3 (low m2-hu)	2001		7.85448e+08	7.85448e+08	7.85448e+08	7.85448e+08	7.85448e+08	7.85448e+08
SES3 (low m2-hu)	2002		8.34161e+08	8.34161e+08	8.34161e+08	8.34161e+08	8.34161e+08	8.34161e+08
SES3 (low m2-hu)	2003		8.0918e+08	8.0918e+08	8.0918e+08	8.0918e+08	8.0918e+08	8.0918e+08
SES3 (low m2-hu)	2004		1.0783e+09	1.0783e+09	1.0783e+09	1.0783e+09	1.0783e+09	1.0783e+09
SES3 (low m2-hu)	2005		1.14147e+09	1.14147e+09	1.14147e+09	1.14147e+09	1.14147e+09	1.14147e+09
SES3 (low m2-hu)	2006		1.17348e+09	1.17348e+09	1.17348e+09	1.17348e+09	1.17348e+09	1.17348e+09
SES3 (low m2-hu)	2007		1.16863e+09	1.16863e+09	1.16863e+09	1.16863e+09	1.16863e+09	1.16863e+09
SES3 (low m2-hu)	2008		1.27792e+09	1.27792e+09	1.27792e+09	1.27792e+09	1.27792e+09	1.27792e+09
SES3 (low m2-hu)	2009		1.39478e+09	1.39478e+09	1.39478e+09	1.39478e+09	1.39478e+09	1.39478e+09
SES3 (low m2-hu)	2010		1.63461e+09	1.63461e+09	1.63461e+09	1.63461e+09	1.63461e+09	1.63461e+09
SES3 (low m2-hu)	2011		1.86223e+09	1.86223e+09	1.86223e+09	1.86223e+09	1.86223e+09	1.86223e+09
SES3 (low m2-hu)	2012		1.69189e+09	1.69189e+09	1.69189e+09	1.69189e+09	1.69189e+09	1.69189e+09
SES3 (low m2-hu)	2013		1.86624e+09	1.86624e+09	1.86624e+09	1.86624e+09	1.86624e+09	1.86624e+09
SES3 (low m2-hu)	2014		1.79949e+09	1.79949e+09	1.79949e+09	1.79949e+09	1.79949e+09	1.79949e+09
SES3 (low m2-hu)	2015		2.05532e+09	2.05532e+09	2.05532e+09	2.05532e+09	2.05532e+09	2.05532e+09
SES3 (low m2-hu)	2016		2.08775e+09	2.08775e+09	2.08775e+09	2.08775e+09	2.08775e+09	2.08775e+09
SES3 (low m2-hu)	2017		1.99363e+09	1.99363e+09	1.99363e+09	1.99363e+09	1.99363e+09	1.99363e+09
SES3 (low m2-hu)	2018		1.93635e+09	1.93635e+09	1.93635e+09	1.93635e+09	1.93635e+09	1.93635e+09
SES3 (low m2-hu)	2019		2.01742e+09	2.01742e+09	2.01742e+09	2.01742e+09	2.01742e+09	2.01742e+09
SES3 (low m2-hu)	2020		2.55743e+09	2.55823e+09	2.5575e+09	2.55823e+09	2.5581e+09	2.55823e+09
SES3 (low m2-hu)	2021	2.60727e+09	2.60547e+09	2.61003e+09	2.60339e+09	2.60688e+09	2.6063e+09
SES3 (low m2-hu)	2022	2.65737e+09	2.65567e+09	2.6629e+09	2.65149e+09	2.65648e+09	2.65591e+09
SES3 (low m2-hu)	2023	2.69253e+09	2.68984e+09	2.70094e+09	2.68366e+09	2.69099e+09	2.69034e+09
SES3 (low m2-hu)	2024	2.71824e+09	2.71291e+09	2.72962e+09	2.70493e+09	2.71589e+09	2.71494e+09
SES3 (low m2-hu)	2025	2.73744e+09	2.72711e+09	2.75193e+09	2.71757e+09	2.73408e+09	2.73252e+09
SES3 (low m2-hu)	2026	2.75193e+09	2.73316e+09	2.76968e+09	2.72239e+09	2.74733e+09	2.74461e+09
SES3 (low m2-hu)	2027	2.76286e+09	2.73079e+09	2.78411e+09	2.71919e+09	2.75677e+09	2.75204e+09
SES3 (low m2-hu)	2028	2.77105e+09	2.71883e+09	2.79611e+09	2.70694e+09	2.76315e+09	2.75517e+09
SES3 (low m2-hu)	2029	2.77709e+09	2.69538e+09	2.80639e+09	2.68386e+09	2.76704e+09	2.75399e+09
SES3 (low m2-hu)	2030	2.78142e+09	2.6579e+09	2.81554e+09	2.6476e+09	2.76882e+09	2.74827e+09
SES3 (low m2-hu)	2031	2.7844e+09	2.60366e+09	2.82405e+09	2.59561e+09	2.76878e+09	2.73762e+09
SES3 (low m2-hu)	2032	2.78629e+09	2.53052e+09	2.83231e+09	2.52598e+09	2.76715e+09	2.7218e+09
SES3 (low m2-hu)	2033	2.78735e+09	2.4382e+09	2.84057e+09	2.43856e+09	2.7641e+09	2.70093e+09
SES3 (low m2-hu)	2034	2.78775e+09	2.3295e+09	2.84891e+09	2.3362e+09	2.75974e+09	2.67587e+09
SES3 (low m2-hu)	2035	2.78766e+09	2.21082e+09	2.85717e+09	2.22508e+09	2.75416e+09	2.64828e+09
SES3 (low m2-hu)	2036	2.78723e+09	2.09102e+09	2.8651e+09	2.11372e+09	2.74743e+09	2.62037e+09
SES3 (low m2-hu)	2037	2.78658e+09	1.97906e+09	2.87238e+09	2.01056e+09	2.73959e+09	2.59432e+09
SES3 (low m2-hu)	2038	2.78583e+09	1.88146e+09	2.87884e+09	1.92168e+09	2.73066e+09	2.57173e+09
SES3 (low m2-hu)	2039	2.78505e+09	1.80114e+09	2.88443e+09	1.84978e+09	2.72064e+09	2.55333e+09
SES3 (low m2-hu)	2040	2.78435e+09	1.73777e+09	2.88927e+09	1.7945e+09	2.70953e+09	2.53911e+09
SES3 (low m2-hu)	2041	2.7838e+09	1.68902e+09	2.89354e+09	1.75366e+09	2.69729e+09	2.52858e+09
SES3 (low m2-hu)	2042	2.78347e+09	1.65181e+09	2.89745e+09	1.72441e+09	2.68391e+09	2.52108e+09
SES3 (low m2-hu)	2043	2.78341e+09	1.6231e+09	2.90122e+09	1.70397e+09	2.66933e+09	2.51597e+09
SES3 (low m2-hu)	2044	2.78366e+09	1.60034e+09	2.905e+09	1.69e+09	2.65352e+09	2.5127e+09
SES3 (low m2-hu)	2045	2.78429e+09	1.58154e+09	2.90894e+09	1.68071e+09	2.63641e+09	2.51087e+09
SES3 (low m2-hu)	2046	2.78531e+09	1.56521e+09	2.91314e+09	1.67474e+09	2.61795e+09	2.51015e+09
SES3 (low m2-hu)	2047	2.78675e+09	1.55026e+09	2.91768e+09	1.67114e+09	2.59808e+09	2.51035e+09
SES3 (low m2-hu)	2048	2.78863e+09	1.53595e+09	2.9226e+09	1.66926e+09	2.57674e+09	2.5113e+09
SES3 (low m2-hu)	2049	2.79097e+09	1.52174e+09	2.92796e+09	1.66863e+09	2.55386e+09	2.5129e+09
SES3 (low m2-hu)	2050	2.79375e+09	1.50724e+09	2.93376e+09	1.66893e+09	2.52939e+09	2.51507e+09
Steel
	Row Labels	base scenario	all scenarios combination	max recycling scenario	material substitution scenario	life extenstion scenario	fabrication yield scenario	past data
SES1 (high m2-hu)	2000		1.96663e+09	1.96663e+09	1.96663e+09	1.96663e+09	1.96663e+09	1.96663e+09
SES1 (high m2-hu)	2001		1.02658e+09	1.02658e+09	1.02658e+09	1.02658e+09	1.02658e+09	1.02658e+09
SES1 (high m2-hu)	2002		1.09025e+09	1.09025e+09	1.09025e+09	1.09025e+09	1.09025e+09	1.09025e+09
SES1 (high m2-hu)	2003		1.0576e+09	1.0576e+09	1.0576e+09	1.0576e+09	1.0576e+09	1.0576e+09
SES1 (high m2-hu)	2004		1.40934e+09	1.40934e+09	1.40934e+09	1.40934e+09	1.40934e+09	1.40934e+09
SES1 (high m2-hu)	2005		1.4919e+09	1.4919e+09	1.4919e+09	1.4919e+09	1.4919e+09	1.4919e+09
SES1 (high m2-hu)	2006		1.53373e+09	1.53373e+09	1.53373e+09	1.53373e+09	1.53373e+09	1.53373e+09
SES1 (high m2-hu)	2007		1.5274e+09	1.5274e+09	1.5274e+09	1.5274e+09	1.5274e+09	1.5274e+09
SES1 (high m2-hu)	2008		1.67024e+09	1.67024e+09	1.67024e+09	1.67024e+09	1.67024e+09	1.67024e+09
SES1 (high m2-hu)	2009		1.82298e+09	1.82298e+09	1.82298e+09	1.82298e+09	1.82298e+09	1.82298e+09
SES1 (high m2-hu)	2010		2.13644e+09	2.13644e+09	2.13644e+09	2.13644e+09	2.13644e+09	2.13644e+09
SES1 (high m2-hu)	2011		2.43394e+09	2.43394e+09	2.43394e+09	2.43394e+09	2.43394e+09	2.43394e+09
SES1 (high m2-hu)	2012		2.21129e+09	2.21129e+09	2.21129e+09	2.21129e+09	2.21129e+09	2.21129e+09
SES1 (high m2-hu)	2013		2.43917e+09	2.43917e+09	2.43917e+09	2.43917e+09	2.43917e+09	2.43917e+09
SES1 (high m2-hu)	2014		2.35193e+09	2.35193e+09	2.35193e+09	2.35193e+09	2.35193e+09	2.35193e+09
SES1 (high m2-hu)	2015		2.6863e+09	2.6863e+09	2.6863e+09	2.6863e+09	2.6863e+09	2.6863e+09
SES1 (high m2-hu)	2016		2.72869e+09	2.72869e+09	2.72869e+09	2.72869e+09	2.72869e+09	2.72869e+09
SES1 (high m2-hu)	2017		2.60567e+09	2.60567e+09	2.60567e+09	2.60567e+09	2.60567e+09	2.60567e+09
SES1 (high m2-hu)	2018		2.53081e+09	2.53081e+09	2.53081e+09	2.53081e+09	2.53081e+09	2.53081e+09
SES1 (high m2-hu)	2019		2.63677e+09	2.63677e+09	2.63677e+09	2.63677e+09	2.63677e+09	2.63677e+09
SES1 (high m2-hu)	2020		3.34225e+09	3.3436e+09	3.34239e+09	3.3436e+09	3.34344e+09	3.3436e+09
SES1 (high m2-hu)	2021	3.48463e+09	3.4437e+09	3.4461e+09	3.48275e+09	3.48429e+09	3.48438e+09
SES1 (high m2-hu)	2022	3.59197e+09	3.5086e+09	3.51254e+09	3.58908e+09	3.59116e+09	3.59158e+09
SES1 (high m2-hu)	2023	3.68103e+09	3.55282e+09	3.55893e+09	3.67662e+09	3.6796e+09	3.68043e+09
SES1 (high m2-hu)	2024	3.7587e+09	3.58324e+09	3.59245e+09	3.752e+09	3.75648e+09	3.75778e+09
SES1 (high m2-hu)	2025	3.82865e+09	3.60335e+09	3.61698e+09	3.81854e+09	3.82543e+09	3.82727e+09
SES1 (high m2-hu)	2026	3.8931e+09	3.61492e+09	3.63482e+09	3.87789e+09	3.88864e+09	3.89103e+09
SES1 (high m2-hu)	2027	3.95349e+09	3.61872e+09	3.64749e+09	3.93075e+09	3.94749e+09	3.95039e+09
SES1 (high m2-hu)	2028	4.01082e+09	3.61479e+09	3.65603e+09	3.97706e+09	4.00294e+09	4.00622e+09
SES1 (high m2-hu)	2029	4.06581e+09	3.6026e+09	3.6612e+09	4.01615e+09	4.05566e+09	4.05905e+09
SES1 (high m2-hu)	2030	4.11901e+09	3.58122e+09	3.66356e+09	4.04691e+09	4.10614e+09	4.10919e+09
SES1 (high m2-hu)	2031	4.17086e+09	3.54956e+09	3.66355e+09	4.06798e+09	4.15473e+09	4.15684e+09
SES1 (high m2-hu)	2032	4.22169e+09	3.50684e+09	3.66152e+09	4.07819e+09	4.20172e+09	4.20214e+09
SES1 (high m2-hu)	2033	4.2718e+09	3.45317e+09	3.65775e+09	4.07733e+09	4.2473e+09	4.24531e+09
SES1 (high m2-hu)	2034	4.32143e+09	3.39025e+09	3.65246e+09	4.06677e+09	4.29164e+09	4.28674e+09
SES1 (high m2-hu)	2035	4.37079e+09	3.32148e+09	3.64585e+09	4.04988e+09	4.33486e+09	4.32708e+09
SES1 (high m2-hu)	2036	4.42007e+09	3.25144e+09	3.63808e+09	4.03149e+09	4.37703e+09	4.36714e+09
SES1 (high m2-hu)	2037	4.46943e+09	3.18461e+09	3.62929e+09	4.0166e+09	4.41822e+09	4.40775e+09
SES1 (high m2-hu)	2038	4.51902e+09	3.12418e+09	3.61959e+09	4.00905e+09	4.45847e+09	4.44956e+09
SES1 (high m2-hu)	2039	4.56898e+09	3.07149e+09	3.60909e+09	4.01077e+09	4.49778e+09	4.49295e+09
SES1 (high m2-hu)	2040	4.61943e+09	3.02628e+09	3.59786e+09	4.02197e+09	4.53617e+09	4.53805e+09
SES1 (high m2-hu)	2041	4.67048e+09	2.98735e+09	3.58598e+09	4.04171e+09	4.57363e+09	4.58484e+09
SES1 (high m2-hu)	2042	4.72224e+09	2.95313e+09	3.5735e+09	4.06857e+09	4.61012e+09	4.63321e+09
SES1 (high m2-hu)	2043	4.7748e+09	2.92215e+09	3.56048e+09	4.10113e+09	4.64562e+09	4.68304e+09
SES1 (high m2-hu)	2044	4.82825e+09	2.89314e+09	3.54695e+09	4.13812e+09	4.68009e+09	4.73425e+09
SES1 (high m2-hu)	2045	4.88266e+09	2.86514e+09	3.53294e+09	4.17859e+09	4.71348e+09	4.78677e+09
SES1 (high m2-hu)	2046	4.93812e+09	2.83744e+09	3.51846e+09	4.2218e+09	4.74574e+09	4.84055e+09
SES1 (high m2-hu)	2047	4.99467e+09	2.80954e+09	3.50353e+09	4.26724e+09	4.77683e+09	4.89559e+09
SES1 (high m2-hu)	2048	5.05238e+09	2.78109e+09	3.48814e+09	4.31456e+09	4.80668e+09	4.95189e+09
SES1 (high m2-hu)	2049	5.11129e+09	2.75185e+09	3.4723e+09	4.36351e+09	4.83526e+09	5.00944e+09
SES1 (high m2-hu)	2050	5.17144e+09	2.72168e+09	3.45598e+09	4.41394e+09	4.8625e+09	5.06827e+09
	Row Labels	base scenario	all scenarios combination	max recycling scenario	material substitution scenario	life extenstion scenario	fabrication yield scenario	past data
SES2 (medium m2-hu)	2000		1.96663e+09	1.96663e+09	1.96663e+09	1.96663e+09	1.96663e+09	1.96663e+09
SES2 (medium m2-hu)	2001		1.02658e+09	1.02658e+09	1.02658e+09	1.02658e+09	1.02658e+09	1.02658e+09
SES2 (medium m2-hu)	2002		1.09025e+09	1.09025e+09	1.09025e+09	1.09025e+09	1.09025e+09	1.09025e+09
SES2 (medium m2-hu)	2003		1.0576e+09	1.0576e+09	1.0576e+09	1.0576e+09	1.0576e+09	1.0576e+09
SES2 (medium m2-hu)	2004		1.40934e+09	1.40934e+09	1.40934e+09	1.40934e+09	1.40934e+09	1.40934e+09
SES2 (medium m2-hu)	2005		1.4919e+09	1.4919e+09	1.4919e+09	1.4919e+09	1.4919e+09	1.4919e+09
SES2 (medium m2-hu)	2006		1.53373e+09	1.53373e+09	1.53373e+09	1.53373e+09	1.53373e+09	1.53373e+09
SES2 (medium m2-hu)	2007		1.5274e+09	1.5274e+09	1.5274e+09	1.5274e+09	1.5274e+09	1.5274e+09
SES2 (medium m2-hu)	2008		1.67024e+09	1.67024e+09	1.67024e+09	1.67024e+09	1.67024e+09	1.67024e+09
SES2 (medium m2-hu)	2009		1.82298e+09	1.82298e+09	1.82298e+09	1.82298e+09	1.82298e+09	1.82298e+09
SES2 (medium m2-hu)	2010		2.13644e+09	2.13644e+09	2.13644e+09	2.13644e+09	2.13644e+09	2.13644e+09
SES2 (medium m2-hu)	2011		2.43394e+09	2.43394e+09	2.43394e+09	2.43394e+09	2.43394e+09	2.43394e+09
SES2 (medium m2-hu)	2012		2.21129e+09	2.21129e+09	2.21129e+09	2.21129e+09	2.21129e+09	2.21129e+09
SES2 (medium m2-hu)	2013		2.43917e+09	2.43917e+09	2.43917e+09	2.43917e+09	2.43917e+09	2.43917e+09
SES2 (medium m2-hu)	2014		2.35193e+09	2.35193e+09	2.35193e+09	2.35193e+09	2.35193e+09	2.35193e+09
SES2 (medium m2-hu)	2015		2.6863e+09	2.6863e+09	2.6863e+09	2.6863e+09	2.6863e+09	2.6863e+09
SES2 (medium m2-hu)	2016		2.72869e+09	2.72869e+09	2.72869e+09	2.72869e+09	2.72869e+09	2.72869e+09
SES2 (medium m2-hu)	2017		2.60567e+09	2.60567e+09	2.60567e+09	2.60567e+09	2.60567e+09	2.60567e+09
SES2 (medium m2-hu)	2018		2.53081e+09	2.53081e+09	2.53081e+09	2.53081e+09	2.53081e+09	2.53081e+09
SES2 (medium m2-hu)	2019		2.63677e+09	2.63677e+09	2.63677e+09	2.63677e+09	2.63677e+09	2.63677e+09
SES2 (medium m2-hu)	2020		3.34225e+09	3.3436e+09	3.34239e+09	3.3436e+09	3.34344e+09	3.3436e+09
SES2 (medium m2-hu)	2021	3.43137e+09	3.36648e+09	3.37168e+09	3.42673e+09	3.43102e+09	3.43073e+09
SES2 (medium m2-hu)	2022	3.50973e+09	3.37958e+09	3.38764e+09	3.50266e+09	3.50893e+09	3.50877e+09
SES2 (medium m2-hu)	2023	3.56895e+09	3.37057e+09	3.38273e+09	3.55826e+09	3.56754e+09	3.56749e+09
SES2 (medium m2-hu)	2024	3.61611e+09	3.34651e+09	3.36453e+09	3.60001e+09	3.61393e+09	3.61391e+09
SES2 (medium m2-hu)	2025	3.65501e+09	3.31076e+09	3.33715e+09	3.63088e+09	3.65185e+09	3.65172e+09
SES2 (medium m2-hu)	2026	3.68795e+09	3.26476e+09	3.30308e+09	3.65194e+09	3.68358e+09	3.68304e+09
SES2 (medium m2-hu)	2027	3.71642e+09	3.20876e+09	3.26394e+09	3.66299e+09	3.71057e+09	3.70914e+09
SES2 (medium m2-hu)	2028	3.74147e+09	3.14202e+09	3.22087e+09	3.66274e+09	3.7338e+09	3.73075e+09
SES2 (medium m2-hu)	2029	3.76386e+09	3.0631e+09	3.17467e+09	3.64893e+09	3.754e+09	3.7482e+09
SES2 (medium m2-hu)	2030	3.78414e+09	2.97003e+09	3.12597e+09	3.61855e+09	3.77166e+09	3.76159e+09
SES2 (medium m2-hu)	2031	3.80279e+09	2.86089e+09	3.07523e+09	3.56828e+09	3.78718e+09	3.77085e+09
SES2 (medium m2-hu)	2032	3.82015e+09	2.73459e+09	3.02282e+09	3.49553e+09	3.80086e+09	3.77593e+09
SES2 (medium m2-hu)	2033	3.83652e+09	2.59207e+09	2.96905e+09	3.39988e+09	3.8129e+09	3.77705e+09
SES2 (medium m2-hu)	2034	3.85215e+09	2.43732e+09	2.91415e+09	3.28464e+09	3.82348e+09	3.77485e+09
SES2 (medium m2-hu)	2035	3.86726e+09	2.27742e+09	2.85831e+09	3.15743e+09	3.83273e+09	3.77058e+09
SES2 (medium m2-hu)	2036	3.88203e+09	2.12122e+09	2.80171e+09	3.02885e+09	3.84075e+09	3.76583e+09
SES2 (medium m2-hu)	2037	3.89664e+09	1.97679e+09	2.74448e+09	2.90966e+09	3.84759e+09	3.76221e+09
SES2 (medium m2-hu)	2038	3.91121e+09	1.84931e+09	2.68671e+09	2.80776e+09	3.85329e+09	3.76092e+09
SES2 (medium m2-hu)	2039	3.92588e+09	1.74033e+09	2.62851e+09	2.72678e+09	3.85789e+09	3.76256e+09
SES2 (medium m2-hu)	2040	3.94077e+09	1.64849e+09	2.56994e+09	2.66656e+09	3.86139e+09	3.76722e+09
SES2 (medium m2-hu)	2041	3.95598e+09	1.57087e+09	2.51105e+09	2.62453e+09	3.86377e+09	3.77463e+09
SES2 (medium m2-hu)	2042	3.9716e+09	1.50413e+09	2.45189e+09	2.59721e+09	3.86502e+09	3.78441e+09
SES2 (medium m2-hu)	2043	3.98772e+09	1.44528e+09	2.39248e+09	2.58116e+09	3.86511e+09	3.79614e+09
SES2 (medium m2-hu)	2044	4.0044e+09	1.39188e+09	2.33284e+09	2.57348e+09	3.86399e+09	3.80951e+09
SES2 (medium m2-hu)	2045	4.02171e+09	1.34213e+09	2.27297e+09	2.57189e+09	3.86162e+09	3.82424e+09
SES2 (medium m2-hu)	2046	4.03969e+09	1.29473e+09	2.21287e+09	2.57471e+09	3.85795e+09	3.84016e+09
SES2 (medium m2-hu)	2047	4.0584e+09	1.24881e+09	2.15253e+09	2.58072e+09	3.85292e+09	3.85714e+09
SES2 (medium m2-hu)	2048	4.07786e+09	1.20377e+09	2.09193e+09	2.58909e+09	3.84648e+09	3.87508e+09
SES2 (medium m2-hu)	2049	4.0981e+09	1.15923e+09	2.03103e+09	2.59923e+09	3.83858e+09	3.89395e+09
SES2 (medium m2-hu)	2050	4.11912e+09	1.11493e+09	1.96981e+09	2.61073e+09	3.82917e+09	3.91368e+09
	Row Labels	base scenario	all scenarios combination	max recycling scenario	material substitution scenario	life extenstion scenario	fabrication yield scenario	past data
SES3 (low m2-hu)	2000		1.96663e+09	1.96663e+09	1.96663e+09	1.96663e+09	1.96663e+09	1.96663e+09
SES3 (low m2-hu)	2001		1.02658e+09	1.02658e+09	1.02658e+09	1.02658e+09	1.02658e+09	1.02658e+09
SES3 (low m2-hu)	2002		1.09025e+09	1.09025e+09	1.09025e+09	1.09025e+09	1.09025e+09	1.09025e+09
SES3 (low m2-hu)	2003		1.0576e+09	1.0576e+09	1.0576e+09	1.0576e+09	1.0576e+09	1.0576e+09
SES3 (low m2-hu)	2004		1.40934e+09	1.40934e+09	1.40934e+09	1.40934e+09	1.40934e+09	1.40934e+09
SES3 (low m2-hu)	2005		1.4919e+09	1.4919e+09	1.4919e+09	1.4919e+09	1.4919e+09	1.4919e+09
SES3 (low m2-hu)	2006		1.53373e+09	1.53373e+09	1.53373e+09	1.53373e+09	1.53373e+09	1.53373e+09
SES3 (low m2-hu)	2007		1.5274e+09	1.5274e+09	1.5274e+09	1.5274e+09	1.5274e+09	1.5274e+09
SES3 (low m2-hu)	2008		1.67024e+09	1.67024e+09	1.67024e+09	1.67024e+09	1.67024e+09	1.67024e+09
SES3 (low m2-hu)	2009		1.82298e+09	1.82298e+09	1.82298e+09	1.82298e+09	1.82298e+09	1.82298e+09
SES3 (low m2-hu)	2010		2.13644e+09	2.13644e+09	2.13644e+09	2.13644e+09	2.13644e+09	2.13644e+09
SES3 (low m2-hu)	2011		2.43394e+09	2.43394e+09	2.43394e+09	2.43394e+09	2.43394e+09	2.43394e+09
SES3 (low m2-hu)	2012		2.21129e+09	2.21129e+09	2.21129e+09	2.21129e+09	2.21129e+09	2.21129e+09
SES3 (low m2-hu)	2013		2.43917e+09	2.43917e+09	2.43917e+09	2.43917e+09	2.43917e+09	2.43917e+09
SES3 (low m2-hu)	2014		2.35193e+09	2.35193e+09	2.35193e+09	2.35193e+09	2.35193e+09	2.35193e+09
SES3 (low m2-hu)	2015		2.6863e+09	2.6863e+09	2.6863e+09	2.6863e+09	2.6863e+09	2.6863e+09
SES3 (low m2-hu)	2016		2.72869e+09	2.72869e+09	2.72869e+09	2.72869e+09	2.72869e+09	2.72869e+09
SES3 (low m2-hu)	2017		2.60567e+09	2.60567e+09	2.60567e+09	2.60567e+09	2.60567e+09	2.60567e+09
SES3 (low m2-hu)	2018		2.53081e+09	2.53081e+09	2.53081e+09	2.53081e+09	2.53081e+09	2.53081e+09
SES3 (low m2-hu)	2019		2.63677e+09	2.63677e+09	2.63677e+09	2.63677e+09	2.63677e+09	2.63677e+09
SES3 (low m2-hu)	2020		3.34225e+09	3.3436e+09	3.34239e+09	3.3436e+09	3.34344e+09	3.3436e+09
SES3 (low m2-hu)	2021	3.40769e+09	3.31443e+09	3.32158e+09	3.40124e+09	3.40719e+09	3.40644e+09
SES3 (low m2-hu)	2022	3.47318e+09	3.2867e+09	3.29765e+09	3.46339e+09	3.47201e+09	3.47127e+09
SES3 (low m2-hu)	2023	3.51914e+09	3.23606e+09	3.25235e+09	3.50437e+09	3.51712e+09	3.51626e+09
SES3 (low m2-hu)	2024	3.55274e+09	3.16981e+09	3.19363e+09	3.53059e+09	3.54966e+09	3.54843e+09
SES3 (low m2-hu)	2025	3.57784e+09	3.0914e+09	3.12578e+09	3.54476e+09	3.57344e+09	3.5714e+09
SES3 (low m2-hu)	2026	3.59677e+09	3.00226e+09	3.05143e+09	3.5476e+09	3.59076e+09	3.5872e+09
SES3 (low m2-hu)	2027	3.61106e+09	2.90256e+09	2.9723e+09	3.53837e+09	3.60309e+09	3.59691e+09
SES3 (low m2-hu)	2028	3.62176e+09	2.79151e+09	2.88959e+09	3.51506e+09	3.61144e+09	3.601e+09
SES3 (low m2-hu)	2029	3.62965e+09	2.66762e+09	2.80417e+09	3.4745e+09	3.61651e+09	3.59946e+09
SES3 (low m2-hu)	2030	3.63531e+09	2.52902e+09	2.71668e+09	3.4126e+09	3.61884e+09	3.59198e+09
SES3 (low m2-hu)	2031	3.6392e+09	2.37414e+09	2.62762e+09	3.32502e+09	3.61879e+09	3.57807e+09
SES3 (low m2-hu)	2032	3.64168e+09	2.20267e+09	2.53739e+09	3.20845e+09	3.61666e+09	3.55739e+09
SES3 (low m2-hu)	2033	3.64306e+09	2.01679e+09	2.44629e+09	3.06259e+09	3.61267e+09	3.53011e+09
SES3 (low m2-hu)	2034	3.64358e+09	1.8221e+09	2.35457e+09	2.89209e+09	3.60697e+09	3.49736e+09
SES3 (low m2-hu)	2035	3.64347e+09	1.62732e+09	2.26243e+09	2.70721e+09	3.59968e+09	3.4613e+09
SES3 (low m2-hu)	2036	3.64291e+09	1.44246e+09	2.17002e+09	2.52202e+09	3.59089e+09	3.42481e+09
SES3 (low m2-hu)	2037	3.64206e+09	1.27591e+09	2.07749e+09	2.35057e+09	3.58064e+09	3.39077e+09
SES3 (low m2-hu)	2038	3.64107e+09	1.13228e+09	1.98491e+09	2.20294e+09	3.56897e+09	3.36124e+09
SES3 (low m2-hu)	2039	3.64006e+09	1.01199e+09	1.89238e+09	2.08354e+09	3.55587e+09	3.3372e+09
SES3 (low m2-hu)	2040	3.63915e+09	9.12391e+08	1.79994e+09	1.99179e+09	3.54135e+09	3.31861e+09
SES3 (low m2-hu)	2041	3.63843e+09	8.2944e+08	1.70764e+09	1.92402e+09	3.52536e+09	3.30485e+09
SES3 (low m2-hu)	2042	3.63799e+09	7.58986e+08	1.61551e+09	1.87546e+09	3.50786e+09	3.29504e+09
SES3 (low m2-hu)	2043	3.63791e+09	6.97477e+08	1.52354e+09	1.84147e+09	3.48881e+09	3.28836e+09
SES3 (low m2-hu)	2044	3.63825e+09	6.42178e+08	1.43175e+09	1.81814e+09	3.46814e+09	3.2841e+09
SES3 (low m2-hu)	2045	3.63906e+09	5.91124e+08	1.34011e+09	1.80244e+09	3.44578e+09	3.2817e+09
SES3 (low m2-hu)	2046	3.64039e+09	5.42968e+08	1.24861e+09	1.79214e+09	3.42166e+09	3.28077e+09
SES3 (low m2-hu)	2047	3.64228e+09	4.9682e+08	1.15722e+09	1.78565e+09	3.39569e+09	3.28102e+09
SES3 (low m2-hu)	2048	3.64474e+09	4.52115e+08	1.0659e+09	1.78184e+09	3.3678e+09	3.28226e+09
SES3 (low m2-hu)	2049	3.64779e+09	4.08508e+08	9.74609e+08	1.77995e+09	3.3379e+09	3.28435e+09
SES3 (low m2-hu)	2050	3.65143e+09	3.658e+08	8.83311e+08	1.77945e+09	3.30591e+09	3.28719e+09

## Sheet: CoverSheet
2021 Journal of Industrial Ecology – www.wileyonlinelibrary.com/journal/jie
SUPPORTING INFORMATION FOR:
Igdalov, S., Fishman, T., Blass, V. (2024). Tradeoffs and synergy between material cycles and greenhousegas emissions: Opportunities in a rapidly growing housing stock. Journal of Industrial Ecology.
This supporting information #3 provides additional figures for this study: SI3.1 Accumulated GHG emissions in all scenarios SI3.2 Material stock results of all scenarios SI3.3 Material intensity data distribution from the literature SI3.4 CLT results SI3.5 NAS (Net Added Stock) results SI3.6 GHG emissions results - without biogenic component SI3.7 GHG emissions results - lower aggregate emission …

## Sheet: SI3.1
Accumulated GHG emissions
	Row Labels	Housing size (HS)	All strategies	HS + Max circularity	HS + Material substitution	HS + Life extension	HS + Fabrication yield	Historical data
SES1 (high m2-hu)	2000		6.71735e+10	6.71735e+10	6.71735e+10	6.71735e+10	6.71735e+10	6.75531e+10
SES1 (high m2-hu)	2001		6.89856e+10	6.89856e+10	6.89856e+10	6.89856e+10	6.89856e+10	6.93652e+10
SES1 (high m2-hu)	2002		7.091e+10	7.091e+10	7.091e+10	7.091e+10	7.091e+10	7.12896e+10
SES1 (high m2-hu)	2003		7.27768e+10	7.27768e+10	7.27768e+10	7.27768e+10	7.27768e+10	7.31563e+10
SES1 (high m2-hu)	2004		7.52644e+10	7.52644e+10	7.52644e+10	7.52644e+10	7.52644e+10	7.5644e+10
SES1 (high m2-hu)	2005		7.78978e+10	7.78978e+10	7.78978e+10	7.78978e+10	7.78978e+10	7.82774e+10
SES1 (high m2-hu)	2006		8.0605e+10	8.0605e+10	8.0605e+10	8.0605e+10	8.0605e+10	8.09846e+10
SES1 (high m2-hu)	2007		8.3301e+10	8.3301e+10	8.3301e+10	8.3301e+10	8.3301e+10	8.36806e+10
SES1 (high m2-hu)	2008		8.62492e+10	8.62492e+10	8.62492e+10	8.62492e+10	8.62492e+10	8.66288e+10
SES1 (high m2-hu)	2009		8.94669e+10	8.94669e+10	8.94669e+10	8.94669e+10	8.94669e+10	8.98465e+10
SES1 (high m2-hu)	2010		9.3238e+10	9.3238e+10	9.3238e+10	9.3238e+10	9.3238e+10	9.36176e+10
SES1 (high m2-hu)	2011		9.75341e+10	9.75341e+10	9.75341e+10	9.75341e+10	9.75341e+10	9.79137e+10
SES1 (high m2-hu)	2012		1.01437e+11	1.01437e+11	1.01437e+11	1.01437e+11	1.01437e+11	1.01817e+11
SES1 (high m2-hu)	2013		1.05743e+11	1.05743e+11	1.05743e+11	1.05743e+11	1.05743e+11	1.06122e+11
SES1 (high m2-hu)	2014		1.09894e+11	1.09894e+11	1.09894e+11	1.09894e+11	1.09894e+11	1.10274e+11
SES1 (high m2-hu)	2015		1.14636e+11	1.14636e+11	1.14636e+11	1.14636e+11	1.14636e+11	1.15015e+11
SES1 (high m2-hu)	2016		1.19452e+11	1.19452e+11	1.19452e+11	1.19452e+11	1.19452e+11	1.19832e+11
SES1 (high m2-hu)	2017		1.24052e+11	1.24052e+11	1.24052e+11	1.24052e+11	1.24052e+11	1.24431e+11
SES1 (high m2-hu)	2018		1.28519e+11	1.28519e+11	1.28519e+11	1.28519e+11	1.28519e+11	1.28898e+11
SES1 (high m2-hu)	2019		1.33173e+11	1.33173e+11	1.33173e+11	1.33173e+11	1.33173e+11	1.33552e+11
SES1 (high m2-hu)	2020		1.39073e+11	1.39075e+11	1.39073e+11	1.39075e+11	1.39074e+11	1.39454e+11
SES1 (high m2-hu)	2021	1.45605e+11	1.4518e+11	1.45185e+11	1.45221e+11	1.45225e+11	1.45225e+11
SES1 (high m2-hu)	2022	1.51945e+11	1.51431e+11	1.51442e+11	1.51558e+11	1.51564e+11	1.51564e+11
SES1 (high m2-hu)	2023	1.58443e+11	1.57792e+11	1.57811e+11	1.5805e+11	1.58059e+11	1.58061e+11
SES1 (high m2-hu)	2024	1.65077e+11	1.64239e+11	1.64271e+11	1.64676e+11	1.64689e+11	1.64694e+11
SES1 (high m2-hu)	2025	1.71835e+11	1.70756e+11	1.70807e+11	1.71421e+11	1.71441e+11	1.71449e+11
SES1 (high m2-hu)	2026	1.78707e+11	1.77328e+11	1.77408e+11	1.78273e+11	1.78305e+11	1.78317e+11
SES1 (high m2-hu)	2027	1.85685e+11	1.83945e+11	1.84066e+11	1.85222e+11	1.85273e+11	1.8529e+11
SES1 (high m2-hu)	2028	1.92765e+11	1.90594e+11	1.90773e+11	1.92259e+11	1.92339e+11	1.92362e+11
SES1 (high m2-hu)	2029	1.99941e+11	1.97263e+11	1.97525e+11	1.99372e+11	1.99497e+11	1.99526e+11
SES1 (high m2-hu)	2030	2.07212e+11	2.0394e+11	2.04318e+11	2.0655e+11	2.06745e+11	2.06779e+11
SES1 (high m2-hu)	2031	2.14574e+11	2.1061e+11	2.11148e+11	2.13781e+11	2.14079e+11	2.14117e+11
SES1 (high m2-hu)	2032	2.22026e+11	2.17257e+11	2.18012e+11	2.21049e+11	2.21495e+11	2.21534e+11
SES1 (high m2-hu)	2033	2.29566e+11	2.23866e+11	2.24908e+11	2.28341e+11	2.28992e+11	2.29027e+11
SES1 (high m2-hu)	2034	2.37194e+11	2.30424e+11	2.31835e+11	2.35644e+11	2.36567e+11	2.36594e+11
SES1 (high m2-hu)	2035	2.44909e+11	2.36922e+11	2.38789e+11	2.42948e+11	2.44219e+11	2.44232e+11
SES1 (high m2-hu)	2036	2.52711e+11	2.43358e+11	2.45771e+11	2.50254e+11	2.51945e+11	2.5194e+11
SES1 (high m2-hu)	2037	2.606e+11	2.49735e+11	2.52779e+11	2.57564e+11	2.59744e+11	2.5972e+11
SES1 (high m2-hu)	2038	2.68576e+11	2.56061e+11	2.59812e+11	2.64889e+11	2.67613e+11	2.67574e+11
SES1 (high m2-hu)	2039	2.76641e+11	2.62347e+11	2.6687e+11	2.72241e+11	2.75552e+11	2.75505e+11
SES1 (high m2-hu)	2040	2.84795e+11	2.68602e+11	2.73952e+11	2.79631e+11	2.83559e+11	2.83515e+11
SES1 (high m2-hu)	2041	2.93039e+11	2.74835e+11	2.81059e+11	2.87071e+11	2.91632e+11	2.91608e+11
SES1 (high m2-hu)	2042	3.01374e+11	2.81051e+11	2.88189e+11	2.94572e+11	2.9977e+11	2.99786e+11
SES1 (high m2-hu)	2043	3.09802e+11	2.87255e+11	2.95344e+11	3.02139e+11	3.0797e+11	3.08052e+11
SES1 (high m2-hu)	2044	3.18324e+11	2.93449e+11	3.02522e+11	3.09779e+11	3.16231e+11	3.16409e+11
SES1 (high m2-hu)	2045	3.26943e+11	2.99635e+11	3.09725e+11	3.17498e+11	3.2455e+11	3.24858e+11
SES1 (high m2-hu)	2046	3.35659e+11	3.05812e+11	3.16952e+11	3.25299e+11	3.32927e+11	3.33402e+11
SES1 (high m2-hu)	2047	3.44475e+11	3.1198e+11	3.24204e+11	3.33186e+11	3.41359e+11	3.42043e+11
SES1 (high m2-hu)	2048	3.53393e+11	3.18138e+11	3.31482e+11	3.41161e+11	3.49843e+11	3.50784e+11
SES1 (high m2-hu)	2049	3.62415e+11	3.24283e+11	3.38785e+11	3.49228e+11	3.58378e+11	3.59626e+11
SES1 (high m2-hu)	2050	3.71544e+11	3.30416e+11	3.46113e+11	3.57388e+11	3.66961e+11	3.68572e+11
		Housing size (HS)	All strategies	HS + Max circularity	HS + Material substitution	HS + Life extension	HS + Fabrication yield	Historical data
SES2 (medium m2-hu)	2000		6.71735e+10	6.71735e+10	6.71735e+10	6.71735e+10	6.71735e+10	6.71735e+10
SES2 (medium m2-hu)	2001		6.89856e+10	6.89856e+10	6.89856e+10	6.89856e+10	6.89856e+10	6.89856e+10
SES2 (medium m2-hu)	2002		7.091e+10	7.091e+10	7.091e+10	7.091e+10	7.091e+10	7.091e+10
SES2 (medium m2-hu)	2003		7.27768e+10	7.27768e+10	7.27768e+10	7.27768e+10	7.27768e+10	7.27768e+10
SES2 (medium m2-hu)	2004		7.52644e+10	7.52644e+10	7.52644e+10	7.52644e+10	7.52644e+10	7.52644e+10
SES2 (medium m2-hu)	2005		7.78978e+10	7.78978e+10	7.78978e+10	7.78978e+10	7.78978e+10	7.78978e+10
SES2 (medium m2-hu)	2006		8.0605e+10	8.0605e+10	8.0605e+10	8.0605e+10	8.0605e+10	8.0605e+10
SES2 (medium m2-hu)	2007		8.3301e+10	8.3301e+10	8.3301e+10	8.3301e+10	8.3301e+10	8.3301e+10
SES2 (medium m2-hu)	2008		8.62492e+10	8.62492e+10	8.62492e+10	8.62492e+10	8.62492e+10	8.62492e+10
SES2 (medium m2-hu)	2009		8.94669e+10	8.94669e+10	8.94669e+10	8.94669e+10	8.94669e+10	8.94669e+10
SES2 (medium m2-hu)	2010		9.3238e+10	9.3238e+10	9.3238e+10	9.3238e+10	9.3238e+10	9.3238e+10
SES2 (medium m2-hu)	2011		9.75341e+10	9.75341e+10	9.75341e+10	9.75341e+10	9.75341e+10	9.75341e+10
SES2 (medium m2-hu)	2012		1.01437e+11	1.01437e+11	1.01437e+11	1.01437e+11	1.01437e+11	1.01437e+11
SES2 (medium m2-hu)	2013		1.05743e+11	1.05743e+11	1.05743e+11	1.05743e+11	1.05743e+11	1.05743e+11
SES2 (medium m2-hu)	2014		1.09894e+11	1.09894e+11	1.09894e+11	1.09894e+11	1.09894e+11	1.09894e+11
SES2 (medium m2-hu)	2015		1.14636e+11	1.14636e+11	1.14636e+11	1.14636e+11	1.14636e+11	1.14636e+11
SES2 (medium m2-hu)	2016		1.19452e+11	1.19452e+11	1.19452e+11	1.19452e+11	1.19452e+11	1.19452e+11
SES2 (medium m2-hu)	2017		1.24052e+11	1.24052e+11	1.24052e+11	1.24052e+11	1.24052e+11	1.24052e+11
SES2 (medium m2-hu)	2018		1.28519e+11	1.28519e+11	1.28519e+11	1.28519e+11	1.28519e+11	1.28519e+11
SES2 (medium m2-hu)	2019		1.33173e+11	1.33173e+11	1.33173e+11	1.33173e+11	1.33173e+11	1.33173e+11
SES2 (medium m2-hu)	2020		1.39025e+11	1.3903e+11	1.39026e+11	1.3903e+11	1.39029e+11	1.3903e+11
SES2 (medium m2-hu)	2021	1.45086e+11	1.45015e+11	1.45026e+11	1.45077e+11	1.45086e+11	1.45085e+11
SES2 (medium m2-hu)	2022	1.51281e+11	1.51077e+11	1.51099e+11	1.51263e+11	1.51279e+11	1.51278e+11
SES2 (medium m2-hu)	2023	1.57581e+11	1.57172e+11	1.57211e+11	1.57549e+11	1.57577e+11	1.57575e+11
SES2 (medium m2-hu)	2024	1.63964e+11	1.63277e+11	1.63341e+11	1.63911e+11	1.63955e+11	1.63954e+11
SES2 (medium m2-hu)	2025	1.70415e+11	1.69373e+11	1.69474e+11	1.70331e+11	1.70401e+11	1.704e+11
SES2 (medium m2-hu)	2026	1.76925e+11	1.75443e+11	1.75597e+11	1.76795e+11	1.76903e+11	1.76901e+11
SES2 (medium m2-hu)	2027	1.83485e+11	1.81471e+11	1.81703e+11	1.83287e+11	1.83453e+11	1.83448e+11
SES2 (medium m2-hu)	2028	1.90089e+11	1.87443e+11	1.87785e+11	1.8979e+11	1.90044e+11	1.90033e+11
SES2 (medium m2-hu)	2029	1.96733e+11	1.93339e+11	1.93838e+11	1.96287e+11	1.9667e+11	1.96649e+11
SES2 (medium m2-hu)	2030	2.03412e+11	1.9914e+11	1.99859e+11	2.02755e+11	2.03327e+11	2.03288e+11
SES2 (medium m2-hu)	2031	2.10124e+11	2.04822e+11	2.05844e+11	2.09168e+11	2.10012e+11	2.09944e+11
SES2 (medium m2-hu)	2032	2.16867e+11	2.1036e+11	2.11792e+11	2.15496e+11	2.16721e+11	2.16609e+11
SES2 (medium m2-hu)	2033	2.23639e+11	2.1573e+11	2.177e+11	2.2171e+11	2.23451e+11	2.23276e+11
SES2 (medium m2-hu)	2034	2.30439e+11	2.20912e+11	2.23568e+11	2.27784e+11	2.302e+11	2.29939e+11
SES2 (medium m2-hu)	2035	2.37265e+11	2.25897e+11	2.29394e+11	2.33703e+11	2.36965e+11	2.36595e+11
SES2 (medium m2-hu)	2036	2.44117e+11	2.30687e+11	2.35177e+11	2.39465e+11	2.43744e+11	2.43242e+11
SES2 (medium m2-hu)	2037	2.50995e+11	2.35297e+11	2.40916e+11	2.45082e+11	2.50536e+11	2.49883e+11
SES2 (medium m2-hu)	2038	2.57899e+11	2.39747e+11	2.46611e+11	2.50576e+11	2.57337e+11	2.56521e+11
SES2 (medium m2-hu)	2039	2.64828e+11	2.44063e+11	2.5226e+11	2.55973e+11	2.64147e+11	2.63162e+11
SES2 (medium m2-hu)	2040	2.71784e+11	2.48267e+11	2.57864e+11	2.61301e+11	2.70963e+11	2.69812e+11
SES2 (medium m2-hu)	2041	2.78767e+11	2.52379e+11	2.63421e+11	2.66582e+11	2.77783e+11	2.76475e+11
SES2 (medium m2-hu)	2042	2.85777e+11	2.56412e+11	2.68931e+11	2.71836e+11	2.84605e+11	2.83154e+11
SES2 (medium m2-hu)	2043	2.92816e+11	2.60378e+11	2.74394e+11	2.77078e+11	2.91427e+11	2.89855e+11
SES2 (medium m2-hu)	2044	2.99884e+11	2.64284e+11	2.7981e+11	2.82318e+11	2.98248e+11	2.96579e+11
SES2 (medium m2-hu)	2045	3.06983e+11	2.68134e+11	2.8518e+11	2.87564e+11	3.05064e+11	3.0333e+11
SES2 (medium m2-hu)	2046	3.14114e+11	2.71932e+11	2.90503e+11	2.92822e+11	3.11874e+11	3.10108e+11
SES2 (medium m2-hu)	2047	3.21277e+11	2.75679e+11	2.9578e+11	2.98098e+11	3.18674e+11	3.16916e+11
SES2 (medium m2-hu)	2048	3.28475e+11	2.79375e+11	3.01011e+11	3.03393e+11	3.25464e+11	3.23756e+11
SES2 (medium m2-hu)	2049	3.35709e+11	2.8302e+11	3.06196e+11	3.08712e+11	3.32239e+11	3.30629e+11
SES2 (medium m2-hu)	2050	3.42979e+11	2.86614e+11	3.11336e+11	3.14055e+11	3.38998e+11	3.37537e+11
		Housing size (HS)	All strategies	HS + Max circularity	HS + Material substitution	HS + Life extension	HS + Fabrication yield	Historical data
SES3 (low m2-hu)	2000		6.71735e+10	6.71735e+10	6.71735e+10	6.71735e+10	6.71735e+10	6.71735e+10
SES3 (low m2-hu)	2001		6.89856e+10	6.89856e+10	6.89856e+10	6.89856e+10	6.89856e+10	6.89856e+10
SES3 (low m2-hu)	2002		7.091e+10	7.091e+10	7.091e+10	7.091e+10	7.091e+10	7.091e+10
SES3 (low m2-hu)	2003		7.27768e+10	7.27768e+10	7.27768e+10	7.27768e+10	7.27768e+10	7.27768e+10
SES3 (low m2-hu)	2004		7.52644e+10	7.52644e+10	7.52644e+10	7.52644e+10	7.52644e+10	7.52644e+10
SES3 (low m2-hu)	2005		7.78978e+10	7.78978e+10	7.78978e+10	7.78978e+10	7.78978e+10	7.78978e+10
SES3 (low m2-hu)	2006		8.0605e+10	8.0605e+10	8.0605e+10	8.0605e+10	8.0605e+10	8.0605e+10
SES3 (low m2-hu)	2007		8.3301e+10	8.3301e+10	8.3301e+10	8.3301e+10	8.3301e+10	8.3301e+10
SES3 (low m2-hu)	2008		8.62492e+10	8.62492e+10	8.62492e+10	8.62492e+10	8.62492e+10	8.62492e+10
SES3 (low m2-hu)	2009		8.94669e+10	8.94669e+10	8.94669e+10	8.94669e+10	8.94669e+10	8.94669e+10
SES3 (low m2-hu)	2010		9.3238e+10	9.3238e+10	9.3238e+10	9.3238e+10	9.3238e+10	9.3238e+10
SES3 (low m2-hu)	2011		9.75341e+10	9.75341e+10	9.75341e+10	9.75341e+10	9.75341e+10	9.75341e+10
SES3 (low m2-hu)	2012		1.01437e+11	1.01437e+11	1.01437e+11	1.01437e+11	1.01437e+11	1.01437e+11
SES3 (low m2-hu)	2013		1.05743e+11	1.05743e+11	1.05743e+11	1.05743e+11	1.05743e+11	1.05743e+11
SES3 (low m2-hu)	2014		1.09894e+11	1.09894e+11	1.09894e+11	1.09894e+11	1.09894e+11	1.09894e+11
SES3 (low m2-hu)	2015		1.14636e+11	1.14636e+11	1.14636e+11	1.14636e+11	1.14636e+11	1.14636e+11
SES3 (low m2-hu)	2016		1.19452e+11	1.19452e+11	1.19452e+11	1.19452e+11	1.19452e+11	1.19452e+11
SES3 (low m2-hu)	2017		1.24052e+11	1.24052e+11	1.24052e+11	1.24052e+11	1.24052e+11	1.24052e+11
SES3 (low m2-hu)	2018		1.28519e+11	1.28519e+11	1.28519e+11	1.28519e+11	1.28519e+11	1.28519e+11
SES3 (low m2-hu)	2019		1.33173e+11	1.33173e+11	1.33173e+11	1.33173e+11	1.33173e+11	1.33173e+11
SES3 (low m2-hu)	2020		1.39004e+11	1.3901e+11	1.39004e+11	1.3901e+11	1.39008e+11	1.3901e+11
SES3 (low m2-hu)	2021	1.45025e+11	1.44926e+11	1.44941e+11	1.45011e+11	1.45024e+11	1.45021e+11
SES3 (low m2-hu)	2022	1.51155e+11	1.50871e+11	1.50902e+11	1.51129e+11	1.51152e+11	1.51148e+11
SES3 (low m2-hu)	2023	1.57367e+11	1.56802e+11	1.56855e+11	1.57322e+11	1.5736e+11	1.57355e+11
SES3 (low m2-hu)	2024	1.63638e+11	1.62692e+11	1.62778e+11	1.63564e+11	1.63626e+11	1.63618e+11
SES3 (low m2-hu)	2025	1.69953e+11	1.68521e+11	1.68656e+11	1.69837e+11	1.69933e+11	1.69922e+11
SES3 (low m2-hu)	2026	1.76302e+11	1.74272e+11	1.74477e+11	1.76123e+11	1.76271e+11	1.76254e+11
SES3 (low m2-hu)	2027	1.82676e+11	1.79929e+11	1.80234e+11	1.82404e+11	1.82631e+11	1.82603e+11
SES3 (low m2-hu)	2028	1.89068e+11	1.85474e+11	1.85919e+11	1.88661e+11	1.89006e+11	1.88959e+11
SES3 (low m2-hu)	2029	1.95475e+11	1.90887e+11	1.9153e+11	1.94869e+11	1.95389e+11	1.95312e+11
SES3 (low m2-hu)	2030	2.01892e+11	1.96145e+11	1.97062e+11	2.01001e+11	2.01777e+11	2.01653e+11
SES3 (low m2-hu)	2031	2.08316e+11	2.01224e+11	2.02514e+11	2.07024e+11	2.08165e+11	2.07968e+11
SES3 (low m2-hu)	2032	2.14743e+11	2.06096e+11	2.07883e+11	2.12898e+11	2.14548e+11	2.14247e+11
SES3 (low m2-hu)	2033	2.21174e+11	2.10737e+11	2.1317e+11	2.18587e+11	2.20925e+11	2.20479e+11
SES3 (low m2-hu)	2034	2.27605e+11	2.15129e+11	2.18374e+11	2.24058e+11	2.27292e+11	2.26652e+11
SES3 (low m2-hu)	2035	2.34036e+11	2.19266e+11	2.23493e+11	2.29293e+11	2.33646e+11	2.32761e+11
SES3 (low m2-hu)	2036	2.40467e+11	2.23157e+11	2.28529e+11	2.3429e+11	2.39984e+11	2.38806e+11
SES3 (low m2-hu)	2037	2.46895e+11	2.26822e+11	2.33478e+11	2.39069e+11	2.46304e+11	2.44792e+11
SES3 (low m2-hu)	2038	2.53322e+11	2.30291e+11	2.38342e+11	2.43658e+11	2.52604e+11	2.50725e+11
SES3 (low m2-hu)	2039	2.59747e+11	2.33595e+11	2.43119e+11	2.48094e+11	2.5888e+11	2.56615e+11
SES3 (low m2-hu)	2040	2.66171e+11	2.36764e+11	2.47808e+11	2.52413e+11	2.65131e+11	2.62473e+11
SES3 (low m2-hu)	2041	2.72593e+11	2.39819e+11	2.52409e+11	2.56644e+11	2.71354e+11	2.68306e+11
SES3 (low m2-hu)	2042	2.79014e+11	2.42779e+11	2.56922e+11	2.60814e+11	2.77546e+11	2.74122e+11
SES3 (low m2-hu)	2043	2.85436e+11	2.45656e+11	2.61347e+11	2.6494e+11	2.83704e+11	2.79927e+11
SES3 (low m2-hu)	2044	2.91858e+11	2.48459e+11	2.65684e+11	2.69036e+11	2.89826e+11	2.85723e+11
SES3 (low m2-hu)	2045	2.98281e+11	2.51193e+11	2.69933e+11	2.73112e+11	2.95908e+11	2.91516e+11
SES3 (low m2-hu)	2046	3.04707e+11	2.53863e+11	2.74095e+11	2.77176e+11	3.01947e+11	2.97307e+11
SES3 (low m2-hu)	2047	3.11136e+11	2.56469e+11	2.78169e+11	2.81233e+11	3.07941e+11	3.03098e+11
SES3 (low m2-hu)	2048	3.17569e+11	2.59013e+11	2.82158e+11	2.85286e+11	3.13886e+11	3.08892e+11
SES3 (low m2-hu)	2049	3.24008e+11	2.61496e+11	2.86061e+11	2.89338e+11	3.19777e+11	3.14689e+11
SES3 (low m2-hu)	2050	3.30453e+11	2.63916e+11	2.89878e+11	2.93391e+11	3.25613e+11	3.20491e+11

## Sheet: SI3.2
Material stock results
Concrete
	Row Labels	Housing size (HS)	All strategies	HS + Max circularity	HS + Material substitution	HS + Life extension	HS + Fabrication yield	Historical data
SES1 (high m2-hu)	2000		2.53914e+11	2.53914e+11	2.53914e+11	2.53914e+11	2.53914e+11	2.53914e+11
SES1 (high m2-hu)	2001		2.59623e+11	2.59623e+11	2.59623e+11	2.59623e+11	2.59623e+11	2.59623e+11
SES1 (high m2-hu)	2002		2.65666e+11	2.65666e+11	2.65666e+11	2.65666e+11	2.65666e+11	2.65666e+11
SES1 (high m2-hu)	2003		2.71365e+11	2.71365e+11	2.71365e+11	2.71365e+11	2.71365e+11	2.71365e+11
SES1 (high m2-hu)	2004		2.79396e+11	2.79396e+11	2.79396e+11	2.79396e+11	2.79396e+11	2.79396e+11
SES1 (high m2-hu)	2005		2.87877e+11	2.87877e+11	2.87877e+11	2.87877e+11	2.87877e+11	2.87877e+11
SES1 (high m2-hu)	2006		2.96521e+11	2.96521e+11	2.96521e+11	2.96521e+11	2.96521e+11	2.96521e+11
SES1 (high m2-hu)	2007		3.04987e+11	3.04987e+11	3.04987e+11	3.04987e+11	3.04987e+11	3.04987e+11
SES1 (high m2-hu)	2008		3.14311e+11	3.14311e+11	3.14311e+11	3.14311e+11	3.14311e+11	3.14311e+11
SES1 (high m2-hu)	2009		3.24559e+11	3.24559e+11	3.24559e+11	3.24559e+11	3.24559e+11	3.24559e+11
SES1 (high m2-hu)	2010		3.36845e+11	3.36845e+11	3.36845e+11	3.36845e+11	3.36845e+11	3.36845e+11
SES1 (high m2-hu)	2011		3.51054e+11	3.51054e+11	3.51054e+11	3.51054e+11	3.51054e+11	3.51054e+11
SES1 (high m2-hu)	2012		3.6356e+11	3.6356e+11	3.6356e+11	3.6356e+11	3.6356e+11	3.6356e+11
SES1 (high m2-hu)	2013		3.77497e+11	3.77497e+11	3.77497e+11	3.77497e+11	3.77497e+11	3.77497e+11
SES1 (high m2-hu)	2014		3.90667e+11	3.90667e+11	3.90667e+11	3.90667e+11	3.90667e+11	3.90667e+11
SES1 (high m2-hu)	2015		4.06005e+11	4.06005e+11	4.06005e+11	4.06005e+11	4.06005e+11	4.06005e+11
SES1 (high m2-hu)	2016		4.21472e+11	4.21472e+11	4.21472e+11	4.21472e+11	4.21472e+11	4.21472e+11
SES1 (high m2-hu)	2017		4.35914e+11	4.35914e+11	4.35914e+11	4.35914e+11	4.35914e+11	4.35914e+11
SES1 (high m2-hu)	2018		4.49664e+11	4.49664e+11	4.49664e+11	4.49664e+11	4.49664e+11	4.49664e+11
SES1 (high m2-hu)	2019		4.63979e+11	4.63979e+11	4.63979e+11	4.63979e+11	4.63979e+11	4.63979e+11
SES1 (high m2-hu)	2020		4.83035e+11	4.83043e+11	4.83036e+11	4.83043e+11	4.83042e+11	4.83043e+11
SES1 (high m2-hu)	2021	5.02909e+11	5.02891e+11	5.02909e+11	5.02892e+11	5.02909e+11	5.02906e+11
SES1 (high m2-hu)	2022	5.23341e+11	5.23305e+11	5.23341e+11	5.23308e+11	5.23341e+11	5.23335e+11
SES1 (high m2-hu)	2023	5.44208e+11	5.44145e+11	5.44208e+11	5.44151e+11	5.44208e+11	5.44198e+11
SES1 (high m2-hu)	2024	5.65427e+11	5.65324e+11	5.65427e+11	5.65333e+11	5.65427e+11	5.65411e+11
SES1 (high m2-hu)	2025	5.86941e+11	5.86778e+11	5.86941e+11	5.86792e+11	5.86941e+11	5.86915e+11
SES1 (high m2-hu)	2026	6.08709e+11	6.08455e+11	6.08709e+11	6.08477e+11	6.08709e+11	6.08669e+11
SES1 (high m2-hu)	2027	6.30698e+11	6.30308e+11	6.30698e+11	6.30342e+11	6.30698e+11	6.30637e+11
SES1 (high m2-hu)	2028	6.52885e+11	6.52293e+11	6.52885e+11	6.52344e+11	6.52885e+11	6.52791e+11
SES1 (high m2-hu)	2029	6.75247e+11	6.74358e+11	6.75247e+11	6.74434e+11	6.75247e+11	6.75106e+11
SES1 (high m2-hu)	2030	6.97768e+11	6.96449e+11	6.97768e+11	6.96562e+11	6.97768e+11	6.97559e+11
SES1 (high m2-hu)	2031	7.20435e+11	7.18501e+11	7.20435e+11	7.18666e+11	7.20435e+11	7.20128e+11
SES1 (high m2-hu)	2032	7.43235e+11	7.40444e+11	7.43235e+11	7.40682e+11	7.43235e+11	7.42792e+11
SES1 (high m2-hu)	2033	7.66157e+11	7.62207e+11	7.66157e+11	7.62541e+11	7.66157e+11	7.6553e+11
SES1 (high m2-hu)	2034	7.89193e+11	7.83725e+11	7.89193e+11	7.84186e+11	7.89193e+11	7.88325e+11
SES1 (high m2-hu)	2035	8.12335e+11	8.04956e+11	8.12335e+11	8.05574e+11	8.12335e+11	8.11163e+11
SES1 (high m2-hu)	2036	8.35576e+11	8.25885e+11	8.35576e+11	8.26692e+11	8.35576e+11	8.34035e+11
SES1 (high m2-hu)	2037	8.58908e+11	8.46527e+11	8.58908e+11	8.47551e+11	8.58908e+11	8.56939e+11
SES1 (high m2-hu)	2038	8.82328e+11	8.66923e+11	8.82328e+11	8.68186e+11	8.82328e+11	8.79875e+11
SES1 (high m2-hu)	2039	9.05829e+11	8.8712e+11	9.05829e+11	8.88641e+11	9.05829e+11	9.02848e+11
SES1 (high m2-hu)	2040	9.29407e+11	9.07171e+11	9.29407e+11	9.0896e+11	9.29407e+11	9.25861e+11
SES1 (high m2-hu)	2041	9.53057e+11	9.27121e+11	9.53057e+11	9.29183e+11	9.53057e+11	9.48917e+11
SES1 (high m2-hu)	2042	9.76777e+11	9.47005e+11	9.76777e+11	9.49341e+11	9.76777e+11	9.72018e+11
SES1 (high m2-hu)	2043	1.00056e+12	9.66851e+11	1.00056e+12	9.6946e+11	1.00056e+12	9.95167e+11
SES1 (high m2-hu)	2044	1.02441e+12	9.8668e+11	1.02441e+12	9.89554e+11	1.02441e+12	1.01836e+12
SES1 (high m2-hu)	2045	1.04831e+12	1.00651e+12	1.04831e+12	1.00964e+12	1.04831e+12	1.04161e+12
SES1 (high m2-hu)	2046	1.07227e+12	1.02634e+12	1.07227e+12	1.02971e+12	1.07227e+12	1.06489e+12
SES1 (high m2-hu)	2047	1.09629e+12	1.04618e+12	1.09629e+12	1.04979e+12	1.09629e+12	1.08823e+12
SES1 (high m2-hu)	2048	1.12036e+12	1.06604e+12	1.12036e+12	1.06987e+12	1.12036e+12	1.1116e+12
SES1 (high m2-hu)	2049	1.14447e+12	1.08592e+12	1.14447e+12	1.08995e+12	1.14447e+12	1.13502e+12
SES1 (high m2-hu)	2050	1.16863e+12	1.10582e+12	1.16863e+12	1.11003e+12	1.16863e+12	1.15847e+12
	Row Labels	Housing size (HS)	All strategies	HS + Max circularity	HS + Material substitution	HS + Life extension	HS + Fabrication yield	Historical data
SES2 (medium m2-hu)	2000		2.53914e+11	2.53914e+11	2.53914e+11	2.53914e+11	2.53914e+11	2.53914e+11
SES2 (medium m2-hu)	2001		2.59623e+11	2.59623e+11	2.59623e+11	2.59623e+11	2.59623e+11	2.59623e+11
SES2 (medium m2-hu)	2002		2.65666e+11	2.65666e+11	2.65666e+11	2.65666e+11	2.65666e+11	2.65666e+11
SES2 (medium m2-hu)	2003		2.71365e+11	2.71365e+11	2.71365e+11	2.71365e+11	2.71365e+11	2.71365e+11
SES2 (medium m2-hu)	2004		2.79396e+11	2.79396e+11	2.79396e+11	2.79396e+11	2.79396e+11	2.79396e+11
SES2 (medium m2-hu)	2005		2.87877e+11	2.87877e+11	2.87877e+11	2.87877e+11	2.87877e+11	2.87877e+11
SES2 (medium m2-hu)	2006		2.96521e+11	2.96521e+11	2.96521e+11	2.96521e+11	2.96521e+11	2.96521e+11
SES2 (medium m2-hu)	2007		3.04987e+11	3.04987e+11	3.04987e+11	3.04987e+11	3.04987e+11	3.04987e+11
SES2 (medium m2-hu)	2008		3.14311e+11	3.14311e+11	3.14311e+11	3.14311e+11	3.14311e+11	3.14311e+11
SES2 (medium m2-hu)	2009		3.24559e+11	3.24559e+11	3.24559e+11	3.24559e+11	3.24559e+11	3.24559e+11
SES2 (medium m2-hu)	2010		3.36845e+11	3.36845e+11	3.36845e+11	3.36845e+11	3.36845e+11	3.36845e+11
SES2 (medium m2-hu)	2011		3.51054e+11	3.51054e+11	3.51054e+11	3.51054e+11	3.51054e+11	3.51054e+11
SES2 (medium m2-hu)	2012		3.6356e+11	3.6356e+11	3.6356e+11	3.6356e+11	3.6356e+11	3.6356e+11
SES2 (medium m2-hu)	2013		3.77497e+11	3.77497e+11	3.77497e+11	3.77497e+11	3.77497e+11	3.77497e+11
SES2 (medium m2-hu)	2014		3.90667e+11	3.90667e+11	3.90667e+11	3.90667e+11	3.90667e+11	3.90667e+11
SES2 (medium m2-hu)	2015		4.06005e+11	4.06005e+11	4.06005e+11	4.06005e+11	4.06005e+11	4.06005e+11
SES2 (medium m2-hu)	2016		4.21472e+11	4.21472e+11	4.21472e+11	4.21472e+11	4.21472e+11	4.21472e+11
SES2 (medium m2-hu)	2017		4.35914e+11	4.35914e+11	4.35914e+11	4.35914e+11	4.35914e+11	4.35914e+11
SES2 (medium m2-hu)	2018		4.49664e+11	4.49664e+11	4.49664e+11	4.49664e+11	4.49664e+11	4.49664e+11
SES2 (medium m2-hu)	2019		4.63979e+11	4.63979e+11	4.63979e+11	4.63979e+11	4.63979e+11	4.63979e+11
SES2 (medium m2-hu)	2020		4.83035e+11	4.83043e+11	4.83036e+11	4.83043e+11	4.83042e+11	4.83043e+11
SES2 (medium m2-hu)	2021	5.0236e+11	5.02316e+11	5.02362e+11	5.02318e+11	5.0236e+11	5.02353e+11
SES2 (medium m2-hu)	2022	5.22219e+11	5.22135e+11	5.22222e+11	5.22139e+11	5.22219e+11	5.22205e+11
SES2 (medium m2-hu)	2023	5.42305e+11	5.42159e+11	5.4231e+11	5.42166e+11	5.42305e+11	5.42281e+11
SES2 (medium m2-hu)	2024	5.62532e+11	5.62293e+11	5.6254e+11	5.62305e+11	5.62532e+11	5.62492e+11
SES2 (medium m2-hu)	2025	5.82837e+11	5.8246e+11	5.8285e+11	5.82478e+11	5.82837e+11	5.82775e+11
SES2 (medium m2-hu)	2026	6.03177e+11	6.02593e+11	6.03197e+11	6.02621e+11	6.03177e+11	6.03081e+11
SES2 (medium m2-hu)	2027	6.23518e+11	6.22626e+11	6.23547e+11	6.2267e+11	6.23518e+11	6.23371e+11
SES2 (medium m2-hu)	2028	6.4383e+11	6.42486e+11	6.43875e+11	6.42552e+11	6.4383e+11	6.43609e+11
SES2 (medium m2-hu)	2029	6.64093e+11	6.62089e+11	6.64159e+11	6.62187e+11	6.64093e+11	6.63763e+11
SES2 (medium m2-hu)	2030	6.84288e+11	6.81333e+11	6.84385e+11	6.81476e+11	6.84288e+11	6.838e+11
SES2 (medium m2-hu)	2031	7.04397e+11	7.00097e+11	7.04539e+11	7.00304e+11	7.04397e+11	7.03687e+11
SES2 (medium m2-hu)	2032	7.24409e+11	7.18246e+11	7.24613e+11	7.18541e+11	7.24409e+11	7.23391e+11
SES2 (medium m2-hu)	2033	7.44311e+11	7.35643e+11	7.44597e+11	7.36056e+11	7.44311e+11	7.42879e+11
SES2 (medium m2-hu)	2034	7.64093e+11	7.52171e+11	7.64486e+11	7.52737e+11	7.64093e+11	7.62123e+11
SES2 (medium m2-hu)	2035	7.83745e+11	7.67756e+11	7.84273e+11	7.6851e+11	7.83745e+11	7.81103e+11
SES2 (medium m2-hu)	2036	8.03259e+11	7.82385e+11	8.03949e+11	7.83364e+11	8.03259e+11	7.99808e+11
SES2 (medium m2-hu)	2037	8.22628e+11	7.9611e+11	8.23505e+11	7.97343e+11	8.22628e+11	8.18243e+11
SES2 (medium m2-hu)	2038	8.41845e+11	8.09028e+11	8.42931e+11	8.10536e+11	8.41845e+11	8.36415e+11
SES2 (medium m2-hu)	2039	8.60905e+11	8.21255e+11	8.62218e+11	8.23052e+11	8.60905e+11	8.5434e+11
SES2 (medium m2-hu)	2040	8.79801e+11	8.32911e+11	8.81355e+11	8.34999e+11	8.79801e+11	8.72031e+11
SES2 (medium m2-hu)	2041	8.98528e+11	8.44096e+11	9.00333e+11	8.46469e+11	8.98528e+11	8.89499e+11
SES2 (medium m2-hu)	2042	9.17082e+11	8.54894e+11	9.19147e+11	8.57538e+11	9.17082e+11	9.06755e+11
SES2 (medium m2-hu)	2043	9.35458e+11	8.65365e+11	9.37788e+11	8.68262e+11	9.35458e+11	9.23804e+11
SES2 (medium m2-hu)	2044	9.53652e+11	8.75557e+11	9.56253e+11	8.78679e+11	9.53652e+11	9.4065e+11
SES2 (medium m2-hu)	2045	9.71661e+11	8.85501e+11	9.74534e+11	8.88819e+11	9.71661e+11	9.57293e+11
SES2 (medium m2-hu)	2046	9.8948e+11	8.95219e+11	9.92629e+11	8.98699e+11	9.8948e+11	9.73736e+11
SES2 (medium m2-hu)	2047	1.00711e+12	9.04728e+11	1.01053e+12	9.08331e+11	1.00711e+12	9.89977e+11
SES2 (medium m2-hu)	2048	1.02454e+12	9.14039e+11	1.02824e+12	9.17723e+11	1.02454e+12	1.00601e+12
SES2 (medium m2-hu)	2049	1.04177e+12	9.2316e+11	1.04576e+12	9.2688e+11	1.04177e+12	1.02185e+12
SES2 (medium m2-hu)	2050	1.0588e+12	9.32096e+11	1.06307e+12	9.35804e+11	1.0588e+12	1.03747e+12
	Row Labels	Housing size (HS)	All strategies	HS + Max circularity	HS + Material substitution	HS + Life extension	HS + Fabrication yield	Historical data
SES3 (low m2-hu)	2000		2.53914e+11	2.53914e+11	2.53914e+11	2.53914e+11	2.53914e+11	2.53914e+11
SES3 (low m2-hu)	2001		2.59623e+11	2.59623e+11	2.59623e+11	2.59623e+11	2.59623e+11	2.59623e+11
SES3 (low m2-hu)	2002		2.65666e+11	2.65666e+11	2.65666e+11	2.65666e+11	2.65666e+11	2.65666e+11
SES3 (low m2-hu)	2003		2.71365e+11	2.71365e+11	2.71365e+11	2.71365e+11	2.71365e+11	2.71365e+11
SES3 (low m2-hu)	2004		2.79396e+11	2.79396e+11	2.79396e+11	2.79396e+11	2.79396e+11	2.79396e+11
SES3 (low m2-hu)	2005		2.87877e+11	2.87877e+11	2.87877e+11	2.87877e+11	2.87877e+11	2.87877e+11
SES3 (low m2-hu)	2006		2.96521e+11	2.96521e+11	2.96521e+11	2.96521e+11	2.96521e+11	2.96521e+11
SES3 (low m2-hu)	2007		3.04987e+11	3.04987e+11	3.04987e+11	3.04987e+11	3.04987e+11	3.04987e+11
SES3 (low m2-hu)	2008		3.14311e+11	3.14311e+11	3.14311e+11	3.14311e+11	3.14311e+11	3.14311e+11
SES3 (low m2-hu)	2009		3.24559e+11	3.24559e+11	3.24559e+11	3.24559e+11	3.24559e+11	3.24559e+11
SES3 (low m2-hu)	2010		3.36845e+11	3.36845e+11	3.36845e+11	3.36845e+11	3.36845e+11	3.36845e+11
SES3 (low m2-hu)	2011		3.51054e+11	3.51054e+11	3.51054e+11	3.51054e+11	3.51054e+11	3.51054e+11
SES3 (low m2-hu)	2012		3.6356e+11	3.6356e+11	3.6356e+11	3.6356e+11	3.6356e+11	3.6356e+11
SES3 (low m2-hu)	2013		3.77497e+11	3.77497e+11	3.77497e+11	3.77497e+11	3.77497e+11	3.77497e+11
SES3 (low m2-hu)	2014		3.90667e+11	3.90667e+11	3.90667e+11	3.90667e+11	3.90667e+11	3.90667e+11
SES3 (low m2-hu)	2015		4.06005e+11	4.06005e+11	4.06005e+11	4.06005e+11	4.06005e+11	4.06005e+11
SES3 (low m2-hu)	2016		4.21472e+11	4.21472e+11	4.21472e+11	4.21472e+11	4.21472e+11	4.21472e+11
SES3 (low m2-hu)	2017		4.35914e+11	4.35914e+11	4.35914e+11	4.35914e+11	4.35914e+11	4.35914e+11
SES3 (low m2-hu)	2018		4.49664e+11	4.49664e+11	4.49664e+11	4.49664e+11	4.49664e+11	4.49664e+11
SES3 (low m2-hu)	2019		4.63979e+11	4.63979e+11	4.63979e+11	4.63979e+11	4.63979e+11	4.63979e+11
SES3 (low m2-hu)	2020		4.83035e+11	4.83043e+11	4.83036e+11	4.83043e+11	4.83042e+11	4.83043e+11
SES3 (low m2-hu)	2021	5.02116e+11	5.02057e+11	5.02119e+11	5.02058e+11	5.02116e+11	5.02102e+11
SES3 (low m2-hu)	2022	5.21721e+11	5.21606e+11	5.21726e+11	5.21609e+11	5.21721e+11	5.21693e+11
SES3 (low m2-hu)	2023	5.4146e+11	5.41263e+11	5.4147e+11	5.41267e+11	5.4146e+11	5.41412e+11
SES3 (low m2-hu)	2024	5.61245e+11	5.60924e+11	5.6126e+11	5.60931e+11	5.61245e+11	5.61167e+11
SES3 (low m2-hu)	2025	5.81013e+11	5.80507e+11	5.81038e+11	5.80519e+11	5.81013e+11	5.80891e+11
SES3 (low m2-hu)	2026	6.00719e+11	5.99937e+11	6.00757e+11	5.99956e+11	6.00719e+11	6.0053e+11
SES3 (low m2-hu)	2027	6.20326e+11	6.19137e+11	6.20384e+11	6.19165e+11	6.20326e+11	6.20039e+11
SES3 (low m2-hu)	2028	6.39806e+11	6.3802e+11	6.39893e+11	6.38062e+11	6.39806e+11	6.39374e+11
SES3 (low m2-hu)	2029	6.59136e+11	6.56482e+11	6.59265e+11	6.56544e+11	6.59136e+11	6.58494e+11
SES3 (low m2-hu)	2030	6.78296e+11	6.74396e+11	6.78485e+11	6.74486e+11	6.78296e+11	6.77352e+11
SES3 (low m2-hu)	2031	6.9727e+11	6.91613e+11	6.97543e+11	6.91742e+11	6.9727e+11	6.959e+11
SES3 (low m2-hu)	2032	7.16042e+11	7.07962e+11	7.16433e+11	7.08147e+11	7.16042e+11	7.14086e+11
SES3 (low m2-hu)	2033	7.34602e+11	7.23274e+11	7.3515e+11	7.23534e+11	7.34602e+11	7.31859e+11
SES3 (low m2-hu)	2034	7.52937e+11	7.37405e+11	7.53689e+11	7.37762e+11	7.52937e+11	7.49177e+11
SES3 (low m2-hu)	2035	7.71038e+11	7.50267e+11	7.72043e+11	7.50748e+11	7.71038e+11	7.66011e+11
SES3 (low m2-hu)	2036	7.88896e+11	7.61856e+11	7.90205e+11	7.62483e+11	7.88896e+11	7.82352e+11
SES3 (low m2-hu)	2037	8.06503e+11	7.72246e+11	8.08162e+11	7.73038e+11	8.06503e+11	7.98212e+11
SES3 (low m2-hu)	2038	8.23853e+11	7.81571e+11	8.259e+11	7.82537e+11	8.23853e+11	8.13617e+11
SES3 (low m2-hu)	2039	8.40938e+11	7.8999e+11	8.43407e+11	7.91129e+11	8.40938e+11	8.28598e+11
SES3 (low m2-hu)	2040	8.57753e+11	7.9766e+11	8.60667e+11	7.9896e+11	8.57753e+11	8.43187e+11
SES3 (low m2-hu)	2041	8.74292e+11	8.04718e+11	8.77669e+11	8.06156e+11	8.74292e+11	8.57411e+11
SES3 (low m2-hu)	2042	8.90551e+11	8.11273e+11	8.94402e+11	8.12817e+11	8.90551e+11	8.71292e+11
SES3 (low m2-hu)	2043	9.06523e+11	8.17407e+11	9.10859e+11	8.19018e+11	9.06523e+11	8.84843e+11
SES3 (low m2-hu)	2044	9.22205e+11	8.23183e+11	9.27031e+11	8.24811e+11	9.22205e+11	8.98075e+11
SES3 (low m2-hu)	2045	9.37593e+11	8.28642e+11	9.42913e+11	8.30233e+11	9.37593e+11	9.10994e+11
SES3 (low m2-hu)	2046	9.52683e+11	8.33816e+11	9.58499e+11	8.3531e+11	9.52683e+11	9.23603e+11
SES3 (low m2-hu)	2047	9.67471e+11	8.38727e+11	9.73785e+11	8.40057e+11	9.67471e+11	9.35903e+11
SES3 (low m2-hu)	2048	9.81954e+11	8.43391e+11	9.88766e+11	8.44487e+11	9.81954e+11	9.47895e+11
SES3 (low m2-hu)	2049	9.96129e+11	8.4782e+11	1.00344e+12	8.48604e+11	9.96129e+11	9.59578e+11
SES3 (low m2-hu)	2050	1.00999e+12	8.52024e+11	1.0178e+12	8.52415e+11	1.00999e+12	9.70951e+11
Steel
	Row Labels	Housing size (HS)	All strategies	HS + Max circularity	HS + Material substitution	HS + Life extension	HS + Fabrication yield	Historical data
SES1 (high m2-hu)	2000		1.26957e+10	1.26957e+10	1.26957e+10	1.26957e+10	1.26957e+10	1.26957e+10
SES1 (high m2-hu)	2001		1.29812e+10	1.29812e+10	1.29812e+10	1.29812e+10	1.29812e+10	1.29812e+10
SES1 (high m2-hu)	2002		1.32833e+10	1.32833e+10	1.32833e+10	1.32833e+10	1.32833e+10	1.32833e+10
SES1 (high m2-hu)	2003		1.35683e+10	1.35683e+10	1.35683e+10	1.35683e+10	1.35683e+10	1.35683e+10
SES1 (high m2-hu)	2004		1.39698e+10	1.39698e+10	1.39698e+10	1.39698e+10	1.39698e+10	1.39698e+10
SES1 (high m2-hu)	2005		1.43939e+10	1.43939e+10	1.43939e+10	1.43939e+10	1.43939e+10	1.43939e+10
SES1 (high m2-hu)	2006		1.4826e+10	1.4826e+10	1.4826e+10	1.4826e+10	1.4826e+10	1.4826e+10
SES1 (high m2-hu)	2007		1.52494e+10	1.52494e+10	1.52494e+10	1.52494e+10	1.52494e+10	1.52494e+10
SES1 (high m2-hu)	2008		1.57156e+10	1.57156e+10	1.57156e+10	1.57156e+10	1.57156e+10	1.57156e+10
SES1 (high m2-hu)	2009		1.62279e+10	1.62279e+10	1.62279e+10	1.62279e+10	1.62279e+10	1.62279e+10
SES1 (high m2-hu)	2010		1.68422e+10	1.68422e+10	1.68422e+10	1.68422e+10	1.68422e+10	1.68422e+10
SES1 (high m2-hu)	2011		1.75527e+10	1.75527e+10	1.75527e+10	1.75527e+10	1.75527e+10	1.75527e+10
SES1 (high m2-hu)	2012		1.8178e+10	1.8178e+10	1.8178e+10	1.8178e+10	1.8178e+10	1.8178e+10
SES1 (high m2-hu)	2013		1.88748e+10	1.88748e+10	1.88748e+10	1.88748e+10	1.88748e+10	1.88748e+10
SES1 (high m2-hu)	2014		1.95333e+10	1.95333e+10	1.95333e+10	1.95333e+10	1.95333e+10	1.95333e+10
SES1 (high m2-hu)	2015		2.03002e+10	2.03002e+10	2.03002e+10	2.03002e+10	2.03002e+10	2.03002e+10
SES1 (high m2-hu)	2016		2.10736e+10	2.10736e+10	2.10736e+10	2.10736e+10	2.10736e+10	2.10736e+10
SES1 (high m2-hu)	2017		2.17957e+10	2.17957e+10	2.17957e+10	2.17957e+10	2.17957e+10	2.17957e+10
SES1 (high m2-hu)	2018		2.24832e+10	2.24832e+10	2.24832e+10	2.24832e+10	2.24832e+10	2.24832e+10
SES1 (high m2-hu)	2019		2.31989e+10	2.31989e+10	2.31989e+10	2.31989e+10	2.31989e+10	2.31989e+10
SES1 (high m2-hu)	2020		2.41517e+10	2.41521e+10	2.41517e+10	2.41521e+10	2.41521e+10	2.41521e+10
SES1 (high m2-hu)	2021	2.51455e+10	2.51443e+10	2.51455e+10	2.51444e+10	2.51455e+10	2.51453e+10
SES1 (high m2-hu)	2022	2.61671e+10	2.61647e+10	2.61671e+10	2.6165e+10	2.61671e+10	2.61668e+10
SES1 (high m2-hu)	2023	2.72104e+10	2.72064e+10	2.72104e+10	2.72068e+10	2.72104e+10	2.72099e+10
SES1 (high m2-hu)	2024	2.82713e+10	2.82647e+10	2.82713e+10	2.82654e+10	2.82713e+10	2.82705e+10
SES1 (high m2-hu)	2025	2.93471e+10	2.93365e+10	2.93471e+10	2.93376e+10	2.93471e+10	2.93458e+10
SES1 (high m2-hu)	2026	3.04354e+10	3.04191e+10	3.04354e+10	3.04207e+10	3.04354e+10	3.04334e+10
SES1 (high m2-hu)	2027	3.15349e+10	3.15098e+10	3.15349e+10	3.15122e+10	3.15349e+10	3.15318e+10
SES1 (high m2-hu)	2028	3.26442e+10	3.26061e+10	3.26442e+10	3.26098e+10	3.26442e+10	3.26395e+10
SES1 (high m2-hu)	2029	3.37623e+10	3.37051e+10	3.37623e+10	3.37106e+10	3.37623e+10	3.37553e+10
SES1 (high m2-hu)	2030	3.48884e+10	3.48034e+10	3.48884e+10	3.48116e+10	3.48884e+10	3.4878e+10
SES1 (high m2-hu)	2031	3.60218e+10	3.58972e+10	3.60218e+10	3.59091e+10	3.60218e+10	3.60064e+10
SES1 (high m2-hu)	2032	3.71617e+10	3.6982e+10	3.71617e+10	3.69992e+10	3.71617e+10	3.71396e+10
SES1 (high m2-hu)	2033	3.83079e+10	3.80535e+10	3.83079e+10	3.80776e+10	3.83079e+10	3.82765e+10
SES1 (high m2-hu)	2034	3.94597e+10	3.91077e+10	3.94597e+10	3.91408e+10	3.94597e+10	3.94162e+10
SES1 (high m2-hu)	2035	4.06168e+10	4.01419e+10	4.06168e+10	4.01863e+10	4.06168e+10	4.05581e+10
SES1 (high m2-hu)	2036	4.17788e+10	4.11554e+10	4.17788e+10	4.12132e+10	4.17788e+10	4.17017e+10
SES1 (high m2-hu)	2037	4.29454e+10	4.21493e+10	4.29454e+10	4.22223e+10	4.29454e+10	4.28469e+10
SES1 (high m2-hu)	2038	4.41164e+10	4.31261e+10	4.41164e+10	4.3216e+10	4.41164e+10	4.39938e+10
SES1 (high m2-hu)	2039	4.52914e+10	4.40891e+10	4.52914e+10	4.41971e+10	4.52914e+10	4.51424e+10
SES1 (high m2-hu)	2040	4.64703e+10	4.50417e+10	4.64703e+10	4.51685e+10	4.64703e+10	4.6293e+10
SES1 (high m2-hu)	2041	4.76529e+10	4.59868e+10	4.76529e+10	4.61329e+10	4.76529e+10	4.74458e+10
SES1 (high m2-hu)	2042	4.88388e+10	4.69268e+10	4.88388e+10	4.70921e+10	4.88388e+10	4.86009e+10
SES1 (high m2-hu)	2043	5.00281e+10	4.78635e+10	5.00281e+10	4.80479e+10	5.00281e+10	4.97584e+10
SES1 (high m2-hu)	2044	5.12204e+10	4.87981e+10	5.12204e+10	4.90014e+10	5.12204e+10	5.09181e+10
SES1 (high m2-hu)	2045	5.24157e+10	4.97318e+10	5.24157e+10	4.99532e+10	5.24157e+10	5.20803e+10
SES1 (high m2-hu)	2046	5.36137e+10	5.06649e+10	5.36137e+10	5.0904e+10	5.36137e+10	5.32447e+10
SES1 (high m2-hu)	2047	5.48145e+10	5.15982e+10	5.48145e+10	5.1854e+10	5.48145e+10	5.44113e+10
SES1 (high m2-hu)	2048	5.60178e+10	5.25317e+10	5.60178e+10	5.28033e+10	5.60178e+10	5.558e+10
SES1 (high m2-hu)	2049	5.72236e+10	5.34658e+10	5.72236e+10	5.37522e+10	5.72236e+10	5.67508e+10
SES1 (high m2-hu)	2050	5.84316e+10	5.44006e+10	5.84316e+10	5.47007e+10	5.84316e+10	5.79235e+10
	Row Labels	Housing size (HS)	All strategies	HS + Max circularity	HS + Material substitution	HS + Life extension	HS + Fabrication yield	Historical data
SES2 (medium m2-hu)	2000		1.26957e+10	1.26957e+10	1.26957e+10	1.26957e+10	1.26957e+10	1.26957e+10
SES2 (medium m2-hu)	2001		1.29812e+10	1.29812e+10	1.29812e+10	1.29812e+10	1.29812e+10	1.29812e+10
SES2 (medium m2-hu)	2002		1.32833e+10	1.32833e+10	1.32833e+10	1.32833e+10	1.32833e+10	1.32833e+10
SES2 (medium m2-hu)	2003		1.35683e+10	1.35683e+10	1.35683e+10	1.35683e+10	1.35683e+10	1.35683e+10
SES2 (medium m2-hu)	2004		1.39698e+10	1.39698e+10	1.39698e+10	1.39698e+10	1.39698e+10	1.39698e+10
SES2 (medium m2-hu)	2005		1.43939e+10	1.43939e+10	1.43939e+10	1.43939e+10	1.43939e+10	1.43939e+10
SES2 (medium m2-hu)	2006		1.4826e+10	1.4826e+10	1.4826e+10	1.4826e+10	1.4826e+10	1.4826e+10
SES2 (medium m2-hu)	2007		1.52494e+10	1.52494e+10	1.52494e+10	1.52494e+10	1.52494e+10	1.52494e+10
SES2 (medium m2-hu)	2008		1.57156e+10	1.57156e+10	1.57156e+10	1.57156e+10	1.57156e+10	1.57156e+10
SES2 (medium m2-hu)	2009		1.62279e+10	1.62279e+10	1.62279e+10	1.62279e+10	1.62279e+10	1.62279e+10
SES2 (medium m2-hu)	2010		1.68422e+10	1.68422e+10	1.68422e+10	1.68422e+10	1.68422e+10	1.68422e+10
SES2 (medium m2-hu)	2011		1.75527e+10	1.75527e+10	1.75527e+10	1.75527e+10	1.75527e+10	1.75527e+10
SES2 (medium m2-hu)	2012		1.8178e+10	1.8178e+10	1.8178e+10	1.8178e+10	1.8178e+10	1.8178e+10
SES2 (medium m2-hu)	2013		1.88748e+10	1.88748e+10	1.88748e+10	1.88748e+10	1.88748e+10	1.88748e+10
SES2 (medium m2-hu)	2014		1.95333e+10	1.95333e+10	1.95333e+10	1.95333e+10	1.95333e+10	1.95333e+10
SES2 (medium m2-hu)	2015		2.03002e+10	2.03002e+10	2.03002e+10	2.03002e+10	2.03002e+10	2.03002e+10
SES2 (medium m2-hu)	2016		2.10736e+10	2.10736e+10	2.10736e+10	2.10736e+10	2.10736e+10	2.10736e+10
SES2 (medium m2-hu)	2017		2.17957e+10	2.17957e+10	2.17957e+10	2.17957e+10	2.17957e+10	2.17957e+10
SES2 (medium m2-hu)	2018		2.24832e+10	2.24832e+10	2.24832e+10	2.24832e+10	2.24832e+10	2.24832e+10
SES2 (medium m2-hu)	2019		2.31989e+10	2.31989e+10	2.31989e+10	2.31989e+10	2.31989e+10	2.31989e+10
SES2 (medium m2-hu)	2020		2.41517e+10	2.41521e+10	2.41517e+10	2.41521e+10	2.41521e+10	2.41521e+10
SES2 (medium m2-hu)	2021	2.5118e+10	2.51152e+10	2.5118e+10	2.51154e+10	2.5118e+10	2.51177e+10
SES2 (medium m2-hu)	2022	2.6111e+10	2.61055e+10	2.6111e+10	2.61058e+10	2.6111e+10	2.61103e+10
SES2 (medium m2-hu)	2023	2.71153e+10	2.71058e+10	2.71153e+10	2.71064e+10	2.71153e+10	2.71141e+10
SES2 (medium m2-hu)	2024	2.81266e+10	2.81111e+10	2.81266e+10	2.81121e+10	2.81266e+10	2.81246e+10
SES2 (medium m2-hu)	2025	2.91419e+10	2.91175e+10	2.91419e+10	2.9119e+10	2.91419e+10	2.91387e+10
SES2 (medium m2-hu)	2026	3.01589e+10	3.01211e+10	3.01589e+10	3.01235e+10	3.01589e+10	3.0154e+10
SES2 (medium m2-hu)	2027	3.11759e+10	3.11183e+10	3.11759e+10	3.11219e+10	3.11759e+10	3.11685e+10
SES2 (medium m2-hu)	2028	3.21915e+10	3.21047e+10	3.21915e+10	3.21101e+10	3.21915e+10	3.21804e+10
SES2 (medium m2-hu)	2029	3.32047e+10	3.30752e+10	3.32047e+10	3.30833e+10	3.32047e+10	3.31881e+10
SES2 (medium m2-hu)	2030	3.42144e+10	3.40235e+10	3.42144e+10	3.40353e+10	3.42144e+10	3.419e+10
SES2 (medium m2-hu)	2031	3.52199e+10	3.49422e+10	3.52199e+10	3.49592e+10	3.52199e+10	3.51844e+10
SES2 (medium m2-hu)	2032	3.62205e+10	3.58227e+10	3.62205e+10	3.58469e+10	3.62205e+10	3.61696e+10
SES2 (medium m2-hu)	2033	3.72156e+10	3.66564e+10	3.72156e+10	3.669e+10	3.72156e+10	3.7144e+10
SES2 (medium m2-hu)	2034	3.82046e+10	3.7436e+10	3.82046e+10	3.74816e+10	3.82046e+10	3.81062e+10
SES2 (medium m2-hu)	2035	3.91872e+10	3.81571e+10	3.91872e+10	3.82173e+10	3.91872e+10	3.90551e+10
SES2 (medium m2-hu)	2036	4.01629e+10	3.8819e+10	4.01629e+10	3.88963e+10	4.01629e+10	3.99904e+10
SES2 (medium m2-hu)	2037	4.11314e+10	3.94252e+10	4.11314e+10	3.95216e+10	4.11314e+10	4.09121e+10
SES2 (medium m2-hu)	2038	4.20923e+10	3.9982e+10	4.20923e+10	4.00989e+10	4.20923e+10	4.18208e+10
SES2 (medium m2-hu)	2039	4.30452e+10	4.04972e+10	4.30452e+10	4.06353e+10	4.30452e+10	4.2717e+10
SES2 (medium m2-hu)	2040	4.399e+10	4.09782e+10	4.399e+10	4.11376e+10	4.399e+10	4.36015e+10
SES2 (medium m2-hu)	2041	4.49264e+10	4.14316e+10	4.49264e+10	4.1612e+10	4.49264e+10	4.4475e+10
SES2 (medium m2-hu)	2042	4.58541e+10	4.18628e+10	4.58541e+10	4.20632e+10	4.58541e+10	4.53377e+10
SES2 (medium m2-hu)	2043	4.67729e+10	4.22757e+10	4.67729e+10	4.24948e+10	4.67729e+10	4.61902e+10
SES2 (medium m2-hu)	2044	4.76826e+10	4.26733e+10	4.76826e+10	4.29094e+10	4.76826e+10	4.70325e+10
SES2 (medium m2-hu)	2045	4.8583e+10	4.30576e+10	4.8583e+10	4.33088e+10	4.8583e+10	4.78647e+10
SES2 (medium m2-hu)	2046	4.9474e+10	4.34303e+10	4.9474e+10	4.36943e+10	4.9474e+10	4.86868e+10
SES2 (medium m2-hu)	2047	5.03554e+10	4.37922e+10	5.03554e+10	4.40666e+10	5.03554e+10	4.94988e+10
SES2 (medium m2-hu)	2048	5.1227e+10	4.41442e+10	5.1227e+10	4.44264e+10	5.1227e+10	5.03007e+10
SES2 (medium m2-hu)	2049	5.20886e+10	4.44868e+10	5.20886e+10	4.47738e+10	5.20886e+10	5.10923e+10
SES2 (medium m2-hu)	2050	5.29402e+10	4.48205e+10	5.29402e+10	4.51092e+10	5.29402e+10	5.18736e+10
	Row Labels	Housing size (HS)	All strategies	HS + Max circularity	HS + Material substitution	HS + Life extension	HS + Fabrication yield	Historical data
SES3 (low m2-hu)	2000		1.26957e+10	1.26957e+10	1.26957e+10	1.26957e+10	1.26957e+10	1.26957e+10
SES3 (low m2-hu)	2001		1.29812e+10	1.29812e+10	1.29812e+10	1.29812e+10	1.29812e+10	1.29812e+10
SES3 (low m2-hu)	2002		1.32833e+10	1.32833e+10	1.32833e+10	1.32833e+10	1.32833e+10	1.32833e+10
SES3 (low m2-hu)	2003		1.35683e+10	1.35683e+10	1.35683e+10	1.35683e+10	1.35683e+10	1.35683e+10
SES3 (low m2-hu)	2004		1.39698e+10	1.39698e+10	1.39698e+10	1.39698e+10	1.39698e+10	1.39698e+10
SES3 (low m2-hu)	2005		1.43939e+10	1.43939e+10	1.43939e+10	1.43939e+10	1.43939e+10	1.43939e+10
SES3 (low m2-hu)	2006		1.4826e+10	1.4826e+10	1.4826e+10	1.4826e+10	1.4826e+10	1.4826e+10
SES3 (low m2-hu)	2007		1.52494e+10	1.52494e+10	1.52494e+10	1.52494e+10	1.52494e+10	1.52494e+10
SES3 (low m2-hu)	2008		1.57156e+10	1.57156e+10	1.57156e+10	1.57156e+10	1.57156e+10	1.57156e+10
SES3 (low m2-hu)	2009		1.62279e+10	1.62279e+10	1.62279e+10	1.62279e+10	1.62279e+10	1.62279e+10
SES3 (low m2-hu)	2010		1.68422e+10	1.68422e+10	1.68422e+10	1.68422e+10	1.68422e+10	1.68422e+10
SES3 (low m2-hu)	2011		1.75527e+10	1.75527e+10	1.75527e+10	1.75527e+10	1.75527e+10	1.75527e+10
SES3 (low m2-hu)	2012		1.8178e+10	1.8178e+10	1.8178e+10	1.8178e+10	1.8178e+10	1.8178e+10
SES3 (low m2-hu)	2013		1.88748e+10	1.88748e+10	1.88748e+10	1.88748e+10	1.88748e+10	1.88748e+10
SES3 (low m2-hu)	2014		1.95333e+10	1.95333e+10	1.95333e+10	1.95333e+10	1.95333e+10	1.95333e+10
SES3 (low m2-hu)	2015		2.03002e+10	2.03002e+10	2.03002e+10	2.03002e+10	2.03002e+10	2.03002e+10
SES3 (low m2-hu)	2016		2.10736e+10	2.10736e+10	2.10736e+10	2.10736e+10	2.10736e+10	2.10736e+10
SES3 (low m2-hu)	2017		2.17957e+10	2.17957e+10	2.17957e+10	2.17957e+10	2.17957e+10	2.17957e+10
SES3 (low m2-hu)	2018		2.24832e+10	2.24832e+10	2.24832e+10	2.24832e+10	2.24832e+10	2.24832e+10
SES3 (low m2-hu)	2019		2.31989e+10	2.31989e+10	2.31989e+10	2.31989e+10	2.31989e+10	2.31989e+10
SES3 (low m2-hu)	2020		2.41517e+10	2.41521e+10	2.41517e+10	2.41521e+10	2.41521e+10	2.41521e+10
SES3 (low m2-hu)	2021	2.51058e+10	2.51019e+10	2.51058e+10	2.51021e+10	2.51058e+10	2.51051e+10
SES3 (low m2-hu)	2022	2.6086e+10	2.60785e+10	2.6086e+10	2.60789e+10	2.6086e+10	2.60847e+10
SES3 (low m2-hu)	2023	2.7073e+10	2.706e+10	2.7073e+10	2.70607e+10	2.7073e+10	2.70706e+10
SES3 (low m2-hu)	2024	2.80622e+10	2.80411e+10	2.80622e+10	2.80423e+10	2.80622e+10	2.80584e+10
SES3 (low m2-hu)	2025	2.90507e+10	2.90174e+10	2.90507e+10	2.90192e+10	2.90507e+10	2.90445e+10
SES3 (low m2-hu)	2026	3.00359e+10	2.99846e+10	3.00359e+10	2.99873e+10	3.00359e+10	3.00265e+10
SES3 (low m2-hu)	2027	3.10163e+10	3.09382e+10	3.10163e+10	3.09424e+10	3.10163e+10	3.10019e+10
SES3 (low m2-hu)	2028	3.19903e+10	3.1873e+10	3.19903e+10	3.18793e+10	3.19903e+10	3.19687e+10
SES3 (low m2-hu)	2029	3.29568e+10	3.27825e+10	3.29568e+10	3.27918e+10	3.29568e+10	3.29247e+10
SES3 (low m2-hu)	2030	3.39148e+10	3.36588e+10	3.39148e+10	3.36723e+10	3.39148e+10	3.38676e+10
SES3 (low m2-hu)	2031	3.48635e+10	3.44923e+10	3.48635e+10	3.45116e+10	3.48635e+10	3.4795e+10
SES3 (low m2-hu)	2032	3.58021e+10	3.52724e+10	3.58021e+10	3.52995e+10	3.58021e+10	3.57043e+10
SES3 (low m2-hu)	2033	3.67301e+10	3.59882e+10	3.67301e+10	3.60254e+10	3.67301e+10	3.6593e+10
SES3 (low m2-hu)	2034	3.76468e+10	3.66308e+10	3.76468e+10	3.66807e+10	3.76468e+10	3.74589e+10
SES3 (low m2-hu)	2035	3.85519e+10	3.7195e+10	3.85519e+10	3.72601e+10	3.85519e+10	3.83005e+10
SES3 (low m2-hu)	2036	3.94448e+10	3.76808e+10	3.94448e+10	3.77632e+10	3.94448e+10	3.91176e+10
SES3 (low m2-hu)	2037	4.03252e+10	3.80933e+10	4.03252e+10	3.81945e+10	4.03252e+10	3.99106e+10
SES3 (low m2-hu)	2038	4.11927e+10	3.84415e+10	4.11927e+10	3.85622e+10	4.11927e+10	4.06808e+10
SES3 (low m2-hu)	2039	4.20469e+10	3.87357e+10	4.20469e+10	3.88757e+10	4.20469e+10	4.14299e+10
SES3 (low m2-hu)	2040	4.28877e+10	3.89861e+10	4.28877e+10	3.91445e+10	4.28877e+10	4.21593e+10
SES3 (low m2-hu)	2041	4.37146e+10	3.92014e+10	4.37146e+10	3.93767e+10	4.37146e+10	4.28706e+10
SES3 (low m2-hu)	2042	4.45275e+10	3.93886e+10	4.45275e+10	3.95785e+10	4.45275e+10	4.35646e+10
SES3 (low m2-hu)	2043	4.53261e+10	3.95532e+10	4.53261e+10	3.9755e+10	4.53261e+10	4.42421e+10
SES3 (low m2-hu)	2044	4.61103e+10	3.96989e+10	4.61103e+10	3.99095e+10	4.61103e+10	4.49037e+10
SES3 (low m2-hu)	2045	4.68797e+10	3.98286e+10	4.68797e+10	4.00444e+10	4.68797e+10	4.55497e+10
SES3 (low m2-hu)	2046	4.76341e+10	3.99443e+10	4.76341e+10	4.01614e+10	4.76341e+10	4.61801e+10
SES3 (low m2-hu)	2047	4.83736e+10	4.00475e+10	4.83736e+10	4.02616e+10	4.83736e+10	4.67952e+10
SES3 (low m2-hu)	2048	4.90977e+10	4.01392e+10	4.90977e+10	4.03457e+10	4.90977e+10	4.73948e+10
SES3 (low m2-hu)	2049	4.98064e+10	4.02203e+10	4.98064e+10	4.04141e+10	4.98064e+10	4.79789e+10
SES3 (low m2-hu)	2050	5.04996e+10	4.02914e+10	5.04996e+10	4.04672e+10	5.04996e+10	4.85475e+10

## Sheet: SI3.3
Material intensity data distribution from the literature
steel
[0,20]	119
[20,40]	96
[40,60]	40
[60,80]	33
[80,100]	12
[100,120]	17
[120,140]	14
[140,160]	8
[160,180]	4
[180,200]	5
>200	12
Concrete
[0,400]	120
[400,800]	137
[800,1200]	88
[1200,1600]	54
[1600,2000]	17
[2000,2400]	19
>2400	21

## Sheet: SI3.4
CLT results
GAS
	Row Labels	Housing size (HS)	All strategies	HS + Max circularity	HS + Material substitution	HS + Life extension	HS + Fabrication yield	Historical data
SES1 (high m2-hu)	2000		0	0	0	0	0	0
SES1 (high m2-hu)	2001		0	0	0	0	0	0
SES1 (high m2-hu)	2002		0	0	0	0	0	0
SES1 (high m2-hu)	2003		0	0	0	0	0	0
SES1 (high m2-hu)	2004		0	0	0	0	0	0
SES1 (high m2-hu)	2005		0	0	0	0	0	0
SES1 (high m2-hu)	2006		0	0	0	0	0	0
SES1 (high m2-hu)	2007		0	0	0	0	0	0
SES1 (high m2-hu)	2008		0	0	0	0	0	0
SES1 (high m2-hu)	2009		0	0	0	0	0	0
SES1 (high m2-hu)	2010		0	0	0	0	0	0
SES1 (high m2-hu)	2011		0	0	0	0	0	0
SES1 (high m2-hu)	2012		0	0	0	0	0	0
SES1 (high m2-hu)	2013		0	0	0	0	0	0
SES1 (high m2-hu)	2014		0	0	0	0	0	0
SES1 (high m2-hu)	2015		0	0	0	0	0	0
SES1 (high m2-hu)	2016		0	0	0	0	0	0
SES1 (high m2-hu)	2017		0	0	0	0	0	0
SES1 (high m2-hu)	2018		0	0	0	0	0	0
SES1 (high m2-hu)	2019		0	0	0	0	0	0
SES1 (high m2-hu)	2020		1045420	0	1045420	0	0	0
SES1 (high m2-hu)	2021	0	1623232	0	1623392	0	0
SES1 (high m2-hu)	2022	0	2491337	0	2491901	0	0
SES1 (high m2-hu)	2023	0	3797927	0	3799400	0	0
SES1 (high m2-hu)	2024	0	5761083	0	5764484	0	0
SES1 (high m2-hu)	2025	0	8700386	0	8707703	0	0
SES1 (high m2-hu)	2026	0	13078209	0	13093222	0	0
SES1 (high m2-hu)	2027	0	19549949	0	19579671	0	0
SES1 (high m2-hu)	2028	0	29015866	0	29072972	0	0
SES1 (high m2-hu)	2029	0	42654113	0	42760856	0	0
SES1 (high m2-hu)	2030	0	61892606	0	62086687	0	0
SES1 (high m2-hu)	2031	0	88251706	0	88594225	0	0
SES1 (high m2-hu)	2032	0	122984330	0	123568882	0	0
SES1 (high m2-hu)	2033	0	166505718	0	167465953	0	0
SES1 (high m2-hu)	2034	0	217783400	0	219294705	0	0
SES1 (high m2-hu)	2035	0	274071313	0	276342865	0	0
SES1 (high m2-hu)	2036	0	331358935	0	334616732	0	0
SES1 (high m2-hu)	2037	0	385477712	0	389945130	0	0
SES1 (high m2-hu)	2038	0	433273438	0	439157923	0	0
SES1 (high m2-hu)	2039	0	473205784	0	480696169	0	0
SES1 (high m2-hu)	2040	0	505224123	0	514496728	0	0
SES1 (high m2-hu)	2041	0	530232975	0	541461485	0	0
SES1 (high m2-hu)	2042	0	549531996	0	562896807	0	0
SES1 (high m2-hu)	2043	0	564430609	0	580125618	0	0
SES1 (high m2-hu)	2044	0	576056517	0	594293096	0	0
SES1 (high m2-hu)	2045	0	585298642	0	606307378	0	0
SES1 (high m2-hu)	2046	0	592820247	0	616851128	0	0
SES1 (high m2-hu)	2047	0	599098805	0	626420429	0	0
SES1 (high m2-hu)	2048	0	604469814	0	635367983	0	0
SES1 (high m2-hu)	2049	0	609165063	0	643940985	0	0
SES1 (high m2-hu)	2050	0	613342779	0	652310991	0	0
	Row Labels	Housing size (HS)	All strategies	HS + Max circularity	HS + Material substitution	HS + Life extension	HS + Fabrication yield	Historical data
SES2 (medium m2-hu)	2000		0	0	0	0	0	0
SES2 (medium m2-hu)	2001		0	0	0	0	0	0
SES2 (medium m2-hu)	2002		0	0	0	0	0	0
SES2 (medium m2-hu)	2003		0	0	0	0	0	0
SES2 (medium m2-hu)	2004		0	0	0	0	0	0
SES2 (medium m2-hu)	2005		0	0	0	0	0	0
SES2 (medium m2-hu)	2006		0	0	0	0	0	0
SES2 (medium m2-hu)	2007		0	0	0	0	0	0
SES2 (medium m2-hu)	2008		0	0	0	0	0	0
SES2 (medium m2-hu)	2009		0	0	0	0	0	0
SES2 (medium m2-hu)	2010		0	0	0	0	0	0
SES2 (medium m2-hu)	2011		0	0	0	0	0	0
SES2 (medium m2-hu)	2012		0	0	0	0	0	0
SES2 (medium m2-hu)	2013		0	0	0	0	0	0
SES2 (medium m2-hu)	2014		0	0	0	0	0	0
SES2 (medium m2-hu)	2015		0	0	0	0	0	0
SES2 (medium m2-hu)	2016		0	0	0	0	0	0
SES2 (medium m2-hu)	2017		0	0	0	0	0	0
SES2 (medium m2-hu)	2018		0	0	0	0	0	0
SES2 (medium m2-hu)	2019		0	0	0	0	0	0
SES2 (medium m2-hu)	2020		1045420	0	1045420	0	0	0
SES2 (medium m2-hu)	2021	0	3996043	0	3996441	0	0
SES2 (medium m2-hu)	2022	0	6085724	0	6087117	0	0
SES2 (medium m2-hu)	2023	0	9205656	0	9209286	0	0
SES2 (medium m2-hu)	2024	0	13856155	0	13864513	0	0
SES2 (medium m2-hu)	2025	0	20764029	0	20781962	0	0
SES2 (medium m2-hu)	2026	0	30971436	0	31008139	0	0
SES2 (medium m2-hu)	2027	0	45941468	0	46013958	0	0
SES2 (medium m2-hu)	2028	0	67662449	0	67801422	0	0
SES2 (medium m2-hu)	2029	0	98703620	0	98962848	0	0
SES2 (medium m2-hu)	2030	0	142127490	0	142597888	0	0
SES2 (medium m2-hu)	2031	0	201111392	0	201939989	0	0
SES2 (medium m2-hu)	2032	0	278127814	0	279539355	0	0
SES2 (medium m2-hu)	2033	0	373689833	0	376004501	0	0
SES2 (medium m2-hu)	2034	0	485065266	0	488702138	0	0
SES2 (medium m2-hu)	2035	0	605811083	0	611268456	0	0
SES2 (medium m2-hu)	2036	0	726899648	0	734713886	0	0
SES2 (medium m2-hu)	2037	0	839227692	0	849926455	0	0
SES2 (medium m2-hu)	2038	0	936156452	0	950226963	0	0
SES2 (medium m2-hu)	2039	0	1014708995	0	1032591860	0	0
SES2 (medium m2-hu)	2040	0	1075171640	0	1097275636	0	0
SES2 (medium m2-hu)	2041	0	1119843860	0	1146569576	0	0
SES2 (medium m2-hu)	2042	0	1151788681	0	1183550698	0	0
SES2 (medium m2-hu)	2043	0	1174001144	0	1211243960	0	0
SES2 (medium m2-hu)	2044	0	1189013924	0	1232221089	0	0
SES2 (medium m2-hu)	2045	0	1198796259	0	1248494102	0	0
SES2 (medium m2-hu)	2046	0	1204800492	0	1261558153	0	0
SES2 (medium m2-hu)	2047	0	1208060991	0	1272488100	0	0
SES2 (medium m2-hu)	2048	0	1209296933	0	1282039839	0	0
SES2 (medium m2-hu)	2049	0	1208999783	0	1290736850	0	0
SES2 (medium m2-hu)	2050	0	1207501080	0	1298937339	0	0
	Row Labels	Housing size (HS)	All strategies	HS + Max circularity	HS + Material substitution	HS + Life extension	HS + Fabrication yield	Historical data
SES3 (low m2-hu)	2000		0	0	0	0	0	0
SES3 (low m2-hu)	2001		0	0	0	0	0	0
SES3 (low m2-hu)	2002		0	0	0	0	0	0
SES3 (low m2-hu)	2003		0	0	0	0	0	0
SES3 (low m2-hu)	2004		0	0	0	0	0	0
SES3 (low m2-hu)	2005		0	0	0	0	0	0
SES3 (low m2-hu)	2006		0	0	0	0	0	0
SES3 (low m2-hu)	2007		0	0	0	0	0	0
SES3 (low m2-hu)	2008		0	0	0	0	0	0
SES3 (low m2-hu)	2009		0	0	0	0	0	0
SES3 (low m2-hu)	2010		0	0	0	0	0	0
SES3 (low m2-hu)	2011		0	0	0	0	0	0
SES3 (low m2-hu)	2012		0	0	0	0	0	0
SES3 (low m2-hu)	2013		0	0	0	0	0	0
SES3 (low m2-hu)	2014		0	0	0	0	0	0
SES3 (low m2-hu)	2015		0	0	0	0	0	0
SES3 (low m2-hu)	2016		0	0	0	0	0	0
SES3 (low m2-hu)	2017		0	0	0	0	0	0
SES3 (low m2-hu)	2018		0	0	0	0	0	0
SES3 (low m2-hu)	2019		0	0	0	0	0	0
SES3 (low m2-hu)	2020		1045420	0	1045420	0	0	0
SES3 (low m2-hu)	2021	0	5555594	0	5556415	0	0
SES3 (low m2-hu)	2022	0	8430383	0	8433213	0	0
SES3 (low m2-hu)	2023	0	12705776	0	12713046	0	0
SES3 (low m2-hu)	2024	0	19053639	0	19070151	0	0
SES3 (low m2-hu)	2025	0	28445454	0	28480430	0	0
SES3 (low m2-hu)	2026	0	42267388	0	42338113	0	0
SES3 (low m2-hu)	2027	0	62455083	0	62593184	0	0
SES3 (low m2-hu)	2028	0	91622994	0	91884919	0	0
SES3 (low m2-hu)	2029	0	133124345	0	133607983	0	0
SES3 (low m2-hu)	2030	0	190916065	0	191785327	0	0
SES3 (low m2-hu)	2031	0	269036835	0	270554295	0	0
SES3 (low m2-hu)	2032	0	370509213	0	373072436	0	0
SES3 (low m2-hu)	2033	0	495692221	0	499862064	0	0
SES3 (low m2-hu)	2034	0	640636339	0	647139226	0	0
SES3 (low m2-hu)	2035	0	796564323	0	806253977	0	0
SES3 (low m2-hu)	2036	0	951456710	0	965239830	0	0
SES3 (low m2-hu)	2037	0	1093404075	0	1112158851	0	0
SES3 (low m2-hu)	2038	0	1213912260	0	1238435534	0	0
SES3 (low m2-hu)	2039	0	1309380658	0	1340380609	0	0
SES3 (low m2-hu)	2040	0	1380482105	0	1418606931	0	0
SES3 (low m2-hu)	2041	0	1430464301	0	1476345054	0	0
SES3 (low m2-hu)	2042	0	1463495497	0	1517785266	0	0
SES3 (low m2-hu)	2043	0	1483585277	0	1546986824	0	0
SES3 (low m2-hu)	2044	0	1494087552	0	1567368941	0	0
SES3 (low m2-hu)	2045	0	1497586774	0	1581587708	0	0
SES3 (low m2-hu)	2046	0	1495972772	0	1591604732	0	0
SES3 (low m2-hu)	2047	0	1490579332	0	1598821934	0	0
SES3 (low m2-hu)	2048	0	1482324148	0	1604219255	0	0
SES3 (low m2-hu)	2049	0	1471826270	0	1608470764	0	0
SES3 (low m2-hu)	2050	0	1459496295	0	1612033967	0	0
RS
	Row Labels	Housing size (HS)	All strategies	HS + Max circularity	HS + Material substitution	HS + Life extension	HS + Fabrication yield	Historical data
SES1 (high m2-hu)	2000		0	0	0	0	0	0
SES1 (high m2-hu)	2001		0	0	0	0	0	0
SES1 (high m2-hu)	2002		0	0	0	0	0	0
SES1 (high m2-hu)	2003		0	0	0	0	0	0
SES1 (high m2-hu)	2004		0	0	0	0	0	0
SES1 (high m2-hu)	2005		0	0	0	0	0	0
SES1 (high m2-hu)	2006		0	0	0	0	0	0
SES1 (high m2-hu)	2007		0	0	0	0	0	0
SES1 (high m2-hu)	2008		0	0	0	0	0	0
SES1 (high m2-hu)	2009		0	0	0	0	0	0
SES1 (high m2-hu)	2010		0	0	0	0	0	0
SES1 (high m2-hu)	2011		0	0	0	0	0	0
SES1 (high m2-hu)	2012		0	0	0	0	0	0
SES1 (high m2-hu)	2013		0	0	0	0	0	0
SES1 (high m2-hu)	2014		0	0	0	0	0	0
SES1 (high m2-hu)	2015		0	0	0	0	0	0
SES1 (high m2-hu)	2016		0	0	0	0	0	0
SES1 (high m2-hu)	2017		0	0	0	0	0	0
SES1 (high m2-hu)	2018		0	0	0	0	0	0
SES1 (high m2-hu)	2019		0	0	0	0	0	0
SES1 (high m2-hu)	2020		1411.21	0	1411.21	0	0	0
SES1 (high m2-hu)	2021	0	2388.05	0	2495.8	0	0
SES1 (high m2-hu)	2022	0	3890.29	0	4199.57	0	0
SES1 (high m2-hu)	2023	0	6189.03	0	6849.74	0	0
SES1 (high m2-hu)	2024	0	9686.21	0	10934.4	0	0
SES1 (high m2-hu)	2025	0	14974.9	0	17177.9	0	0
SES1 (high m2-hu)	2026	0	22920.5	0	26644.3	0	0
SES1 (high m2-hu)	2027	0	34765.5	0	40873.8	0	0
SES1 (high m2-hu)	2028	0	52249.1	0	62048.9	0	0
SES1 (high m2-hu)	2029	0	77718.5	0	93167.5	0	0
SES1 (high m2-hu)	2030	0	114171	0	138167	0	0
SES1 (high m2-hu)	2031	0	165125	0	201891	0	0
SES1 (high m2-hu)	2032	0	234201	0	289774	0	0
SES1 (high m2-hu)	2033	0	324354	0	407145	0	0
SES1 (high m2-hu)	2034	0	436943	0	558330	0	0
SES1 (high m2-hu)	2035	0	571145	0	745997	0	0
SES1 (high m2-hu)	2036	0	724237	0	971333	0	0
SES1 (high m2-hu)	2037	0	892826	0	1.23514e+06	0	0
SES1 (high m2-hu)	2038	0	1.07433e+06	0	1.5393e+06	0	0
SES1 (high m2-hu)	2039	0	1.26791e+06	0	1.88773e+06	0	0
SES1 (high m2-hu)	2040	0	1.4745e+06	0	2.28659e+06	0	0
SES1 (high m2-hu)	2041	0	1.6964e+06	0	2.74398e+06	0	0
SES1 (high m2-hu)	2042	0	1.93662e+06	0	3.26946e+06	0	0
SES1 (high m2-hu)	2043	0	2.19851e+06	0	3.87371e+06	0	0
SES1 (high m2-hu)	2044	0	2.48548e+06	0	4.56832e+06	0	0
SES1 (high m2-hu)	2045	0	2.80096e+06	0	5.36581e+06	0	0
SES1 (high m2-hu)	2046	0	3.14838e+06	0	6.27959e+06	0	0
SES1 (high m2-hu)	2047	0	3.53117e+06	0	7.32399e+06	0	0
SES1 (high m2-hu)	2048	0	3.95288e+06	0	8.51438e+06	0	0
SES1 (high m2-hu)	2049	0	4.41713e+06	0	9.86709e+06	0	0
SES1 (high m2-hu)	2050	0	4.92772e+06	0	1.13995e+07	0	0
	Row Labels	Housing size (HS)	All strategies	HS + Max circularity	HS + Material substitution	HS + Life extension	HS + Fabrication yield	Historical data
SES2 (medium m2-hu)	2000		0	0	0	0	0	0
SES2 (medium m2-hu)	2001		0	0	0	0	0	0
SES2 (medium m2-hu)	2002		0	0	0	0	0	0
SES2 (medium m2-hu)	2003		0	0	0	0	0	0
SES2 (medium m2-hu)	2004		0	0	0	0	0	0
SES2 (medium m2-hu)	2005		0	0	0	0	0	0
SES2 (medium m2-hu)	2006		0	0	0	0	0	0
SES2 (medium m2-hu)	2007		0	0	0	0	0	0
SES2 (medium m2-hu)	2008		0	0	0	0	0	0
SES2 (medium m2-hu)	2009		0	0	0	0	0	0
SES2 (medium m2-hu)	2010		0	0	0	0	0	0
SES2 (medium m2-hu)	2011		0	0	0	0	0	0
SES2 (medium m2-hu)	2012		0	0	0	0	0	0
SES2 (medium m2-hu)	2013		0	0	0	0	0	0
SES2 (medium m2-hu)	2014		0	0	0	0	0	0
SES2 (medium m2-hu)	2015		0	0	0	0	0	0
SES2 (medium m2-hu)	2016		0	0	0	0	0	0
SES2 (medium m2-hu)	2017		0	0	0	0	0	0
SES2 (medium m2-hu)	2018		0	0	0	0	0	0
SES2 (medium m2-hu)	2019		0	0	0	0	0	0
SES2 (medium m2-hu)	2020		1411.21	0	1411.21	0	0	0
SES2 (medium m2-hu)	2021	0	5882.62	0	6149.95	0	0
SES2 (medium m2-hu)	2022	0	9517.29	0	10281.4	0	0
SES2 (medium m2-hu)	2023	0	15037.5	0	16662.6	0	0
SES2 (medium m2-hu)	2024	0	23372.9	0	26429	0	0
SES2 (medium m2-hu)	2025	0	35884.2	0	41251.7	0	0
SES2 (medium m2-hu)	2026	0	54540.1	0	63566.5	0	0
SES2 (medium m2-hu)	2027	0	82141.7	0	96869.9	0	0
SES2 (medium m2-hu)	2028	0	122574	0	146073	0	0
SES2 (medium m2-hu)	2029	0	181026	0	217862	0	0
SES2 (medium m2-hu)	2030	0	264041	0	320926	0	0
SES2 (medium m2-hu)	2031	0	379184	0	465834	0	0
SES2 (medium m2-hu)	2032	0	534058	0	664264	0	0
SES2 (medium m2-hu)	2033	0	734593	0	927448	0	0
SES2 (medium m2-hu)	2034	0	983051	0	1.26421e+06	0	0
SES2 (medium m2-hu)	2035	0	1.27686e+06	0	1.67963e+06	0	0
SES2 (medium m2-hu)	2036	0	1.60945e+06	0	2.17565e+06	0	0
SES2 (medium m2-hu)	2037	0	1.97304e+06	0	2.75355e+06	0	0
SES2 (medium m2-hu)	2038	0	2.36194e+06	0	3.41719e+06	0	0
SES2 (medium m2-hu)	2039	0	2.7744e+06	0	4.17505e+06	0	0
SES2 (medium m2-hu)	2040	0	3.21266e+06	0	5.04048e+06	0	0
SES2 (medium m2-hu)	2041	0	3.68177e+06	0	6.03095e+06	0	0
SES2 (medium m2-hu)	2042	0	4.18829e+06	0	7.16695e+06	0	0
SES2 (medium m2-hu)	2043	0	4.73937e+06	0	8.47121e+06	0	0
SES2 (medium m2-hu)	2044	0	5.34222e+06	0	9.96835e+06	0	0
SES2 (medium m2-hu)	2045	0	6.00398e+06	0	1.16847e+07	0	0
SES2 (medium m2-hu)	2046	0	6.7317e+06	0	1.36485e+07	0	0
SES2 (medium m2-hu)	2047	0	7.53246e+06	0	1.58896e+07	0	0
SES2 (medium m2-hu)	2048	0	8.41345e+06	0	1.84401e+07	0	0
SES2 (medium m2-hu)	2049	0	9.38204e+06	0	2.13339e+07	0	0
SES2 (medium m2-hu)	2050	0	1.04459e+07	0	2.46069e+07	0	0
	Row Labels	Housing size (HS)	All strategies	HS + Max circularity	HS + Material substitution	HS + Life extension	HS + Fabrication yield	Historical data
SES3 (low m2-hu)	2000		0	0	0	0	0	0
SES3 (low m2-hu)	2001		0	0	0	0	0	0
SES3 (low m2-hu)	2002		0	0	0	0	0	0
SES3 (low m2-hu)	2003		0	0	0	0	0	0
SES3 (low m2-hu)	2004		0	0	0	0	0	0
SES3 (low m2-hu)	2005		0	0	0	0	0	0
SES3 (low m2-hu)	2006		0	0	0	0	0	0
SES3 (low m2-hu)	2007		0	0	0	0	0	0
SES3 (low m2-hu)	2008		0	0	0	0	0	0
SES3 (low m2-hu)	2009		0	0	0	0	0	0
SES3 (low m2-hu)	2010		0	0	0	0	0	0
SES3 (low m2-hu)	2011		0	0	0	0	0	0
SES3 (low m2-hu)	2012		0	0	0	0	0	0
SES3 (low m2-hu)	2013		0	0	0	0	0	0
SES3 (low m2-hu)	2014		0	0	0	0	0	0
SES3 (low m2-hu)	2015		0	0	0	0	0	0
SES3 (low m2-hu)	2016		0	0	0	0	0	0
SES3 (low m2-hu)	2017		0	0	0	0	0	0
SES3 (low m2-hu)	2018		0	0	0	0	0	0
SES3 (low m2-hu)	2019		0	0	0	0	0	0
SES3 (low m2-hu)	2020		1411.21	0	1411.21	0	0	0
SES3 (low m2-hu)	2021	0	8002.84	0	8554.2	0	0
SES3 (low m2-hu)	2022	0	12703.2	0	14258.6	0	0
SES3 (low m2-hu)	2023	0	19770	0	23040.4	0	0
SES3 (low m2-hu)	2024	0	30348.3	0	36436.1	0	0
SES3 (low m2-hu)	2025	0	46102.9	0	56699	0	0
SES3 (low m2-hu)	2026	0	69425.4	0	87099	0	0
SES3 (low m2-hu)	2027	0	103689	0	132311	0	0
SES3 (low m2-hu)	2028	0	153522	0	198872	0	0
SES3 (low m2-hu)	2029	0	225011	0	295638	0	0
SES3 (low m2-hu)	2030	0	325668	0	434058	0	0
SES3 (low m2-hu)	2031	0	463858	0	627967	0	0
SES3 (low m2-hu)	2032	0	647402	0	892531	0	0
SES3 (low m2-hu)	2033	0	881278	0	1.24217e+06	0	0
SES3 (low m2-hu)	2034	0	1.1651e+06	0	1.68799e+06	0	0
SES3 (low m2-hu)	2035	0	1.49185e+06	0	2.23615e+06	0	0
SES3 (low m2-hu)	2036	0	1.84933e+06	0	2.88868e+06	0	0
SES3 (low m2-hu)	2037	0	2.22415e+06	0	3.64695e+06	0	0
SES3 (low m2-hu)	2038	0	2.6061e+06	0	4.51586e+06	0	0
SES3 (low m2-hu)	2039	0	2.99042e+06	0	5.50641e+06	0	0
SES3 (low m2-hu)	2040	0	3.37758e+06	0	6.63605e+06	0	0
SES3 (low m2-hu)	2041	0	3.77154e+06	0	7.9275e+06	0	0
SES3 (low m2-hu)	2042	0	4.1778e+06	0	9.40733e+06	0	0
SES3 (low m2-hu)	2043	0	4.60218e+06	0	1.11049e+07	0	0
SES3 (low m2-hu)	2044	0	5.0501e+06	0	1.30519e+07	0	0
SES3 (low m2-hu)	2045	0	5.52642e+06	0	1.52823e+07	0	0
SES3 (low m2-hu)	2046	0	6.03547e+06	0	1.7832e+07	0	0
SES3 (low m2-hu)	2047	0	6.58114e+06	0	2.07395e+07	0	0
SES3 (low m2-hu)	2048	0	7.16702e+06	0	2.40454e+07	0	0
SES3 (low m2-hu)	2049	0	7.79655e+06	0	2.77931e+07	0	0
SES3 (low m2-hu)	2050	0	8.47309e+06	0	3.2028e+07	0	0
MS
	Row Labels	Housing size (HS)	All strategies	HS + Max circularity	HS + Material substitution	HS + Life extension	HS + Fabrication yield	Historical data
SES1 (high m2-hu)	2000		0	0	0	0	0	0
SES1 (high m2-hu)	2001		0	0	0	0	0	0
SES1 (high m2-hu)	2002		0	0	0	0	0	0
SES1 (high m2-hu)	2003		0	0	0	0	0	0
SES1 (high m2-hu)	2004		0	0	0	0	0	0
SES1 (high m2-hu)	2005		0	0	0	0	0	0
SES1 (high m2-hu)	2006		0	0	0	0	0	0
SES1 (high m2-hu)	2007		0	0	0	0	0	0
SES1 (high m2-hu)	2008		0	0	0	0	0	0
SES1 (high m2-hu)	2009		0	0	0	0	0	0
SES1 (high m2-hu)	2010		0	0	0	0	0	0
SES1 (high m2-hu)	2011		0	0	0	0	0	0
SES1 (high m2-hu)	2012		0	0	0	0	0	0
SES1 (high m2-hu)	2013		0	0	0	0	0	0
SES1 (high m2-hu)	2014		0	0	0	0	0	0
SES1 (high m2-hu)	2015		0	0	0	0	0	0
SES1 (high m2-hu)	2016		0	0	0	0	0	0
SES1 (high m2-hu)	2017		0	0	0	0	0	0
SES1 (high m2-hu)	2018		0	0	0	0	0	0
SES1 (high m2-hu)	2019		0	0	0	0	0	0
SES1 (high m2-hu)	2020		1.04401e+06	0	1.04401e+06	0	0	0
SES1 (high m2-hu)	2021	0	2.66485e+06	0	2.6649e+06	0	0
SES1 (high m2-hu)	2022	0	5.1523e+06	0	5.15261e+06	0	0
SES1 (high m2-hu)	2023	0	8.94404e+06	0	8.94516e+06	0	0
SES1 (high m2-hu)	2024	0	1.46954e+07	0	1.46987e+07	0	0
SES1 (high m2-hu)	2025	0	2.33808e+07	0	2.33892e+07	0	0
SES1 (high m2-hu)	2026	0	3.64361e+07	0	3.64558e+07	0	0
SES1 (high m2-hu)	2027	0	5.59513e+07	0	5.59946e+07	0	0
SES1 (high m2-hu)	2028	0	8.49149e+07	0	8.50055e+07	0	0
SES1 (high m2-hu)	2029	0	1.27491e+08	0	1.27673e+08	0	0
SES1 (high m2-hu)	2030	0	1.8927e+08	0	1.89622e+08	0	0
SES1 (high m2-hu)	2031	0	2.77356e+08	0	2.78014e+08	0	0
SES1 (high m2-hu)	2032	0	4.00106e+08	0	4.01293e+08	0	0
SES1 (high m2-hu)	2033	0	5.66288e+08	0	5.68352e+08	0	0
SES1 (high m2-hu)	2034	0	7.83634e+08	0	7.87088e+08	0	0
SES1 (high m2-hu)	2035	0	1.05713e+09	0	1.06269e+09	0	0
SES1 (high m2-hu)	2036	0	1.38777e+09	0	1.39633e+09	0	0
SES1 (high m2-hu)	2037	0	1.77235e+09	0	1.78504e+09	0	0
SES1 (high m2-hu)	2038	0	2.20455e+09	0	2.22266e+09	0	0
SES1 (high m2-hu)	2039	0	2.67649e+09	0	2.70147e+09	0	0
SES1 (high m2-hu)	2040	0	3.18024e+09	0	3.21368e+09	0	0
SES1 (high m2-hu)	2041	0	3.70878e+09	0	3.7524e+09	0	0
SES1 (high m2-hu)	2042	0	4.25637e+09	0	4.31202e+09	0	0
SES1 (high m2-hu)	2043	0	4.8186e+09	0	4.88827e+09	0	0
SES1 (high m2-hu)	2044	0	5.39218e+09	0	5.478e+09	0	0
SES1 (high m2-hu)	2045	0	5.97467e+09	0	6.07894e+09	0	0
SES1 (high m2-hu)	2046	0	6.56435e+09	0	6.68951e+09	0	0
SES1 (high m2-hu)	2047	0	7.15991e+09	0	7.30861e+09	0	0
SES1 (high m2-hu)	2048	0	7.76043e+09	0	7.93546e+09	0	0
SES1 (high m2-hu)	2049	0	8.36518e+09	0	8.56954e+09	0	0
SES1 (high m2-hu)	2050	0	8.97359e+09	0	9.21045e+09	0	0
	Row Labels	Housing size (HS)	All strategies	HS + Max circularity	HS + Material substitution	HS + Life extension	HS + Fabrication yield	Historical data
SES2 (medium m2-hu)	2000		0	0	0	0	0	0
SES2 (medium m2-hu)	2001		0	0	0	0	0	0
SES2 (medium m2-hu)	2002		0	0	0	0	0	0
SES2 (medium m2-hu)	2003		0	0	0	0	0	0
SES2 (medium m2-hu)	2004		0	0	0	0	0	0
SES2 (medium m2-hu)	2005		0	0	0	0	0	0
SES2 (medium m2-hu)	2006		0	0	0	0	0	0
SES2 (medium m2-hu)	2007		0	0	0	0	0	0
SES2 (medium m2-hu)	2008		0	0	0	0	0	0
SES2 (medium m2-hu)	2009		0	0	0	0	0	0
SES2 (medium m2-hu)	2010		0	0	0	0	0	0
SES2 (medium m2-hu)	2011		0	0	0	0	0	0
SES2 (medium m2-hu)	2012		0	0	0	0	0	0
SES2 (medium m2-hu)	2013		0	0	0	0	0	0
SES2 (medium m2-hu)	2014		0	0	0	0	0	0
SES2 (medium m2-hu)	2015		0	0	0	0	0	0
SES2 (medium m2-hu)	2016		0	0	0	0	0	0
SES2 (medium m2-hu)	2017		0	0	0	0	0	0
SES2 (medium m2-hu)	2018		0	0	0	0	0	0
SES2 (medium m2-hu)	2019		0	0	0	0	0	0
SES2 (medium m2-hu)	2020		1.04401e+06	0	1.04401e+06	0	0	0
SES2 (medium m2-hu)	2021	0	6.58025e+06	0	6.58038e+06	0	0
SES2 (medium m2-hu)	2022	0	1.26565e+07	0	1.26572e+07	0	0
SES2 (medium m2-hu)	2023	0	2.18471e+07	0	2.18498e+07	0	0
SES2 (medium m2-hu)	2024	0	3.56799e+07	0	3.56879e+07	0	0
SES2 (medium m2-hu)	2025	0	5.6408e+07	0	5.64286e+07	0	0
SES2 (medium m2-hu)	2026	0	8.73249e+07	0	8.73732e+07	0	0
SES2 (medium m2-hu)	2027	0	1.33184e+08	0	1.3329e+08	0	0
SES2 (medium m2-hu)	2028	0	2.00724e+08	0	2.00946e+08	0	0
SES2 (medium m2-hu)	2029	0	2.99247e+08	0	2.99691e+08	0	0
SES2 (medium m2-hu)	2030	0	4.4111e+08	0	4.41968e+08	0	0
SES2 (medium m2-hu)	2031	0	6.41842e+08	0	6.43442e+08	0	0
SES2 (medium m2-hu)	2032	0	9.19436e+08	0	9.22317e+08	0	0
SES2 (medium m2-hu)	2033	0	1.29239e+09	0	1.29739e+09	0	0
SES2 (medium m2-hu)	2034	0	1.77647e+09	0	1.78483e+09	0	0
SES2 (medium m2-hu)	2035	0	2.38101e+09	0	2.39442e+09	0	0
SES2 (medium m2-hu)	2036	0	3.1063e+09	0	3.12696e+09	0	0
SES2 (medium m2-hu)	2037	0	3.94355e+09	0	3.97413e+09	0	0
SES2 (medium m2-hu)	2038	0	4.87735e+09	0	4.92094e+09	0	0
SES2 (medium m2-hu)	2039	0	5.88928e+09	0	5.94936e+09	0	0
SES2 (medium m2-hu)	2040	0	6.96124e+09	0	7.04159e+09	0	0
SES2 (medium m2-hu)	2041	0	8.0774e+09	0	8.18213e+09	0	0
SES2 (medium m2-hu)	2042	0	9.225e+09	0	9.35852e+09	0	0
SES2 (medium m2-hu)	2043	0	1.03943e+10	0	1.05613e+10	0	0
SES2 (medium m2-hu)	2044	0	1.15779e+10	0	1.17835e+10	0	0
SES2 (medium m2-hu)	2045	0	1.27707e+10	0	1.30204e+10	0	0
SES2 (medium m2-hu)	2046	0	1.39688e+10	0	1.42683e+10	0	0
SES2 (medium m2-hu)	2047	0	1.51693e+10	0	1.55249e+10	0	0
SES2 (medium m2-hu)	2048	0	1.63702e+10	0	1.67885e+10	0	0
SES2 (medium m2-hu)	2049	0	1.75698e+10	0	1.80579e+10	0	0
SES2 (medium m2-hu)	2050	0	1.87669e+10	0	1.93322e+10	0	0
	Row Labels	Housing size (HS)	All strategies	HS + Max circularity	HS + Material substitution	HS + Life extension	HS + Fabrication yield	Historical data
SES3 (low m2-hu)	2000		0	0	0	0	0	0
SES3 (low m2-hu)	2001		0	0	0	0	0	0
SES3 (low m2-hu)	2002		0	0	0	0	0	0
SES3 (low m2-hu)	2003		0	0	0	0	0	0
SES3 (low m2-hu)	2004		0	0	0	0	0	0
SES3 (low m2-hu)	2005		0	0	0	0	0	0
SES3 (low m2-hu)	2006		0	0	0	0	0	0
SES3 (low m2-hu)	2007		0	0	0	0	0	0
SES3 (low m2-hu)	2008		0	0	0	0	0	0
SES3 (low m2-hu)	2009		0	0	0	0	0	0
SES3 (low m2-hu)	2010		0	0	0	0	0	0
SES3 (low m2-hu)	2011		0	0	0	0	0	0
SES3 (low m2-hu)	2012		0	0	0	0	0	0
SES3 (low m2-hu)	2013		0	0	0	0	0	0
SES3 (low m2-hu)	2014		0	0	0	0	0	0
SES3 (low m2-hu)	2015		0	0	0	0	0	0
SES3 (low m2-hu)	2016		0	0	0	0	0	0
SES3 (low m2-hu)	2017		0	0	0	0	0	0
SES3 (low m2-hu)	2018		0	0	0	0	0	0
SES3 (low m2-hu)	2019		0	0	0	0	0	0
SES3 (low m2-hu)	2020		1.04401e+06	0	1.04401e+06	0	0	0
SES3 (low m2-hu)	2021	0	9.16131e+06	0	9.16158e+06	0	0
SES3 (low m2-hu)	2022	0	1.7579e+07	0	1.75805e+07	0	0
SES3 (low m2-hu)	2023	0	3.0265e+07	0	3.02705e+07	0	0
SES3 (low m2-hu)	2024	0	4.92883e+07	0	4.93043e+07	0	0
SES3 (low m2-hu)	2025	0	7.76876e+07	0	7.7728e+07	0	0
SES3 (low m2-hu)	2026	0	1.19886e+08	0	1.19979e+08	0	0
SES3 (low m2-hu)	2027	0	1.82237e+08	0	1.8244e+08	0	0
SES3 (low m2-hu)	2028	0	2.73706e+08	0	2.74126e+08	0	0
SES3 (low m2-hu)	2029	0	4.06606e+08	0	4.07438e+08	0	0
SES3 (low m2-hu)	2030	0	5.97196e+08	0	5.9879e+08	0	0
SES3 (low m2-hu)	2031	0	8.65769e+08	0	8.68716e+08	0	0
SES3 (low m2-hu)	2032	0	1.23563e+09	0	1.2409e+09	0	0
SES3 (low m2-hu)	2033	0	1.73044e+09	0	1.73952e+09	0	0
SES3 (low m2-hu)	2034	0	2.36991e+09	0	2.38497e+09	0	0
SES3 (low m2-hu)	2035	0	3.16499e+09	0	3.18898e+09	0	0
SES3 (low m2-hu)	2036	0	4.11459e+09	0	4.15134e+09	0	0
SES3 (low m2-hu)	2037	0	5.20577e+09	0	5.25985e+09	0	0
SES3 (low m2-hu)	2038	0	6.41708e+09	0	6.49377e+09	0	0
SES3 (low m2-hu)	2039	0	7.72347e+09	0	7.82864e+09	0	0
SES3 (low m2-hu)	2040	0	9.10057e+09	0	9.24061e+09	0	0
SES3 (low m2-hu)	2041	0	1.05273e+10	0	1.0709e+10	0	0
SES3 (low m2-hu)	2042	0	1.19866e+10	0	1.22174e+10	0	0
SES3 (low m2-hu)	2043	0	1.34656e+10	0	1.37533e+10	0	0
SES3 (low m2-hu)	2044	0	1.49546e+10	0	1.53076e+10	0	0
SES3 (low m2-hu)	2045	0	1.64467e+10	0	1.68739e+10	0	0
SES3 (low m2-hu)	2046	0	1.79366e+10	0	1.84477e+10	0	0
SES3 (low m2-hu)	2047	0	1.94206e+10	0	2.00258e+10	0	0
SES3 (low m2-hu)	2048	0	2.08958e+10	0	2.16059e+10	0	0
SES3 (low m2-hu)	2049	0	2.23598e+10	0	2.31866e+10	0	0
SES3 (low m2-hu)	2050	0	2.38108e+10	0	2.47666e+10	0	0

## Sheet: SI3.5
NAS (Net Added Stock) results
Concrete
	Row Labels	Housing size (HS)	All strategies	HS + Max circularity	HS + Material substitution	HS + Life extension	HS + Fabrication yield	Historical data
SES1 (high m2-hu)	2000		1.23664e+10	1.23664e+10	1.23664e+10	1.23664e+10	1.23664e+10	1.23664e+10
SES1 (high m2-hu)	2001		5.70945e+09	5.70945e+09	5.70945e+09	5.70945e+09	5.70945e+09	5.70945e+09
SES1 (high m2-hu)	2002		6.04246e+09	6.04246e+09	6.04246e+09	6.04246e+09	6.04246e+09	6.04246e+09
SES1 (high m2-hu)	2003		5.69971e+09	5.69971e+09	5.69971e+09	5.69971e+09	5.69971e+09	5.69971e+09
SES1 (high m2-hu)	2004		8.03068e+09	8.03068e+09	8.03068e+09	8.03068e+09	8.03068e+09	8.03068e+09
SES1 (high m2-hu)	2005		8.48123e+09	8.48123e+09	8.48123e+09	8.48123e+09	8.48123e+09	8.48123e+09
SES1 (high m2-hu)	2006		8.6436e+09	8.6436e+09	8.6436e+09	8.6436e+09	8.6436e+09	8.6436e+09
SES1 (high m2-hu)	2007		8.46624e+09	8.46624e+09	8.46624e+09	8.46624e+09	8.46624e+09	8.46624e+09
SES1 (high m2-hu)	2008		9.3242e+09	9.3242e+09	9.3242e+09	9.3242e+09	9.3242e+09	9.3242e+09
SES1 (high m2-hu)	2009		1.02472e+10	1.02472e+10	1.02472e+10	1.02472e+10	1.02472e+10	1.02472e+10
SES1 (high m2-hu)	2010		1.2286e+10	1.2286e+10	1.2286e+10	1.2286e+10	1.2286e+10	1.2286e+10
SES1 (high m2-hu)	2011		1.42097e+10	1.42097e+10	1.42097e+10	1.42097e+10	1.42097e+10	1.42097e+10
SES1 (high m2-hu)	2012		1.25054e+10	1.25054e+10	1.25054e+10	1.25054e+10	1.25054e+10	1.25054e+10
SES1 (high m2-hu)	2013		1.39372e+10	1.39372e+10	1.39372e+10	1.39372e+10	1.39372e+10	1.39372e+10
SES1 (high m2-hu)	2014		1.31701e+10	1.31701e+10	1.31701e+10	1.31701e+10	1.31701e+10	1.31701e+10
SES1 (high m2-hu)	2015		1.53377e+10	1.53377e+10	1.53377e+10	1.53377e+10	1.53377e+10	1.53377e+10
SES1 (high m2-hu)	2016		1.54675e+10	1.54675e+10	1.54675e+10	1.54675e+10	1.54675e+10	1.54675e+10
SES1 (high m2-hu)	2017		1.44421e+10	1.44421e+10	1.44421e+10	1.44421e+10	1.44421e+10	1.44421e+10
SES1 (high m2-hu)	2018		1.37498e+10	1.37498e+10	1.37498e+10	1.37498e+10	1.37498e+10	1.37498e+10
SES1 (high m2-hu)	2019		1.43149e+10	1.43149e+10	1.43149e+10	1.43149e+10	1.43149e+10	1.43149e+10
SES1 (high m2-hu)	2020		1.90564e+10	1.90637e+10	1.90571e+10	1.90637e+10	1.90626e+10	1.90637e+10
SES1 (high m2-hu)	2021	1.98667e+10	1.98554e+10	1.98667e+10	1.98563e+10	1.98667e+10	1.98649e+10
SES1 (high m2-hu)	2022	2.04318e+10	2.04145e+10	2.04318e+10	2.0416e+10	2.04318e+10	2.04291e+10
SES1 (high m2-hu)	2023	2.08666e+10	2.08402e+10	2.08666e+10	2.08425e+10	2.08666e+10	2.08625e+10
SES1 (high m2-hu)	2024	2.12189e+10	2.11789e+10	2.12189e+10	2.11823e+10	2.12189e+10	2.12126e+10
SES1 (high m2-hu)	2025	2.15143e+10	2.14537e+10	2.15143e+10	2.1459e+10	2.15143e+10	2.15047e+10
SES1 (high m2-hu)	2026	2.17679e+10	2.16769e+10	2.17679e+10	2.16847e+10	2.17679e+10	2.17534e+10
SES1 (high m2-hu)	2027	2.19896e+10	2.18535e+10	2.19896e+10	2.18653e+10	2.19896e+10	2.1968e+10
SES1 (high m2-hu)	2028	2.21861e+10	2.19842e+10	2.21861e+10	2.20015e+10	2.21861e+10	2.21541e+10
SES1 (high m2-hu)	2029	2.23622e+10	2.20654e+10	2.23622e+10	2.20908e+10	2.23622e+10	2.23152e+10
SES1 (high m2-hu)	2030	2.25215e+10	2.20907e+10	2.25215e+10	2.21274e+10	2.25215e+10	2.24532e+10
SES1 (high m2-hu)	2031	2.26667e+10	2.20523e+10	2.26667e+10	2.21043e+10	2.26667e+10	2.25692e+10
SES1 (high m2-hu)	2032	2.27998e+10	2.19433e+10	2.27998e+10	2.20154e+10	2.27998e+10	2.26638e+10
SES1 (high m2-hu)	2033	2.29225e+10	2.17625e+10	2.29225e+10	2.18596e+10	2.29225e+10	2.27382e+10
SES1 (high m2-hu)	2034	2.30361e+10	2.15182e+10	2.30361e+10	2.16444e+10	2.30361e+10	2.27948e+10
SES1 (high m2-hu)	2035	2.31418e+10	2.12307e+10	2.31418e+10	2.13883e+10	2.31418e+10	2.28377e+10
SES1 (high m2-hu)	2036	2.32404e+10	2.09289e+10	2.32404e+10	2.11176e+10	2.32404e+10	2.28723e+10
SES1 (high m2-hu)	2037	2.33327e+10	2.06428e+10	2.33327e+10	2.08596e+10	2.33327e+10	2.29038e+10
SES1 (high m2-hu)	2038	2.34194e+10	2.03952e+10	2.34194e+10	2.06351e+10	2.34194e+10	2.29365e+10
SES1 (high m2-hu)	2039	2.35009e+10	2.01976e+10	2.35009e+10	2.04545e+10	2.35009e+10	2.29726e+10
SES1 (high m2-hu)	2040	2.35778e+10	2.00509e+10	2.35778e+10	2.03189e+10	2.35778e+10	2.30126e+10
SES1 (high m2-hu)	2041	2.36505e+10	1.99494e+10	2.36505e+10	2.02229e+10	2.36505e+10	2.30561e+10
SES1 (high m2-hu)	2042	2.37193e+10	1.98842e+10	2.37193e+10	2.01587e+10	2.37193e+10	2.31018e+10
SES1 (high m2-hu)	2043	2.37846e+10	1.98466e+10	2.37846e+10	2.01182e+10	2.37846e+10	2.31487e+10
SES1 (high m2-hu)	2044	2.38466e+10	1.98289e+10	2.38466e+10	2.00945e+10	2.38466e+10	2.31958e+10
SES1 (high m2-hu)	2045	2.39055e+10	1.98251e+10	2.39055e+10	2.0082e+10	2.39055e+10	2.32424e+10
SES1 (high m2-hu)	2046	2.39616e+10	1.98309e+10	2.39616e+10	2.00769e+10	2.39616e+10	2.32879e+10
SES1 (high m2-hu)	2047	2.40152e+10	1.9843e+10	2.40152e+10	2.00762e+10	2.40152e+10	2.3332e+10
SES1 (high m2-hu)	2048	2.40662e+10	1.98593e+10	2.40662e+10	2.00779e+10	2.40662e+10	2.33745e+10
SES1 (high m2-hu)	2049	2.4115e+10	1.98784e+10	2.4115e+10	2.00807e+10	2.4115e+10	2.34153e+10
SES1 (high m2-hu)	2050	2.41617e+10	1.98994e+10	2.41617e+10	2.00839e+10	2.41617e+10	2.34544e+10
	Row Labels	Housing size (HS)	All strategies	HS + Max circularity	HS + Material substitution	HS + Life extension	HS + Fabrication yield	Historical data
SES2 (medium m2-hu)	2000		1.23664e+10	1.23664e+10	1.23664e+10	1.23664e+10	1.23664e+10	1.23664e+10
SES2 (medium m2-hu)	2001		5.70945e+09	5.70945e+09	5.70945e+09	5.70945e+09	5.70945e+09	5.70945e+09
SES2 (medium m2-hu)	2002		6.04246e+09	6.04246e+09	6.04246e+09	6.04246e+09	6.04246e+09	6.04246e+09
SES2 (medium m2-hu)	2003		5.69971e+09	5.69971e+09	5.69971e+09	5.69971e+09	5.69971e+09	5.69971e+09
SES2 (medium m2-hu)	2004		8.03068e+09	8.03068e+09	8.03068e+09	8.03068e+09	8.03068e+09	8.03068e+09
SES2 (medium m2-hu)	2005		8.48123e+09	8.48123e+09	8.48123e+09	8.48123e+09	8.48123e+09	8.48123e+09
SES2 (medium m2-hu)	2006		8.6436e+09	8.6436e+09	8.6436e+09	8.6436e+09	8.6436e+09	8.6436e+09
SES2 (medium m2-hu)	2007		8.46624e+09	8.46624e+09	8.46624e+09	8.46624e+09	8.46624e+09	8.46624e+09
SES2 (medium m2-hu)	2008		9.3242e+09	9.3242e+09	9.3242e+09	9.3242e+09	9.3242e+09	9.3242e+09
SES2 (medium m2-hu)	2009		1.02472e+10	1.02472e+10	1.02472e+10	1.02472e+10	1.02472e+10	1.02472e+10
SES2 (medium m2-hu)	2010		1.2286e+10	1.2286e+10	1.2286e+10	1.2286e+10	1.2286e+10	1.2286e+10
SES2 (medium m2-hu)	2011		1.42097e+10	1.42097e+10	1.42097e+10	1.42097e+10	1.42097e+10	1.42097e+10
SES2 (medium m2-hu)	2012		1.25054e+10	1.25054e+10	1.25054e+10	1.25054e+10	1.25054e+10	1.25054e+10
SES2 (medium m2-hu)	2013		1.39372e+10	1.39372e+10	1.39372e+10	1.39372e+10	1.39372e+10	1.39372e+10
SES2 (medium m2-hu)	2014		1.31701e+10	1.31701e+10	1.31701e+10	1.31701e+10	1.31701e+10	1.31701e+10
SES2 (medium m2-hu)	2015		1.53377e+10	1.53377e+10	1.53377e+10	1.53377e+10	1.53377e+10	1.53377e+10
SES2 (medium m2-hu)	2016		1.54675e+10	1.54675e+10	1.54675e+10	1.54675e+10	1.54675e+10	1.54675e+10
SES2 (medium m2-hu)	2017		1.44421e+10	1.44421e+10	1.44421e+10	1.44421e+10	1.44421e+10	1.44421e+10
SES2 (medium m2-hu)	2018		1.37498e+10	1.37498e+10	1.37498e+10	1.37498e+10	1.37498e+10	1.37498e+10
SES2 (medium m2-hu)	2019		1.43149e+10	1.43149e+10	1.43149e+10	1.43149e+10	1.43149e+10	1.43149e+10
SES2 (medium m2-hu)	2020		1.90564e+10	1.90637e+10	1.90571e+10	1.90637e+10	1.90626e+10	1.90637e+10
SES2 (medium m2-hu)	2021	1.94956e+10	1.94689e+10	1.94965e+10	1.94702e+10	1.94956e+10	1.94912e+10
SES2 (medium m2-hu)	2022	1.9859e+10	1.98183e+10	1.98604e+10	1.98203e+10	1.9859e+10	1.98523e+10
SES2 (medium m2-hu)	2023	2.00861e+10	2.00246e+10	2.00882e+10	2.00276e+10	2.00861e+10	2.0076e+10
SES2 (medium m2-hu)	2024	2.02262e+10	2.01336e+10	2.02292e+10	2.01381e+10	2.02262e+10	2.02109e+10
SES2 (medium m2-hu)	2025	2.03056e+10	2.01668e+10	2.03102e+10	2.01736e+10	2.03056e+10	2.02827e+10
SES2 (medium m2-hu)	2026	2.03402e+10	2.01332e+10	2.0347e+10	2.01433e+10	2.03402e+10	2.0306e+10
SES2 (medium m2-hu)	2027	2.03402e+10	2.00331e+10	2.03504e+10	2.00481e+10	2.03402e+10	2.02896e+10
SES2 (medium m2-hu)	2028	2.03128e+10	1.98604e+10	2.03277e+10	1.98823e+10	2.03128e+10	2.02381e+10
SES2 (medium m2-hu)	2029	2.02629e+10	1.96029e+10	2.02847e+10	1.96346e+10	2.02629e+10	2.01539e+10
SES2 (medium m2-hu)	2030	2.01943e+10	1.92435e+10	2.02257e+10	1.9289e+10	2.01943e+10	2.00373e+10
SES2 (medium m2-hu)	2031	2.01098e+10	1.87639e+10	2.01543e+10	1.8828e+10	2.01098e+10	1.98875e+10
SES2 (medium m2-hu)	2032	2.00118e+10	1.81492e+10	2.00733e+10	1.82374e+10	2.00118e+10	1.9704e+10
SES2 (medium m2-hu)	2033	1.99019e+10	1.73975e+10	1.99846e+10	1.75154e+10	1.99019e+10	1.9488e+10
SES2 (medium m2-hu)	2034	1.97816e+10	1.65279e+10	1.98891e+10	1.66802e+10	1.97816e+10	1.92437e+10
SES2 (medium m2-hu)	2035	1.9652e+10	1.55847e+10	1.97866e+10	1.57735e+10	1.9652e+10	1.89794e+10
SES2 (medium m2-hu)	2036	1.95143e+10	1.46295e+10	1.9676e+10	1.48535e+10	1.95143e+10	1.8706e+10
SES2 (medium m2-hu)	2037	1.93691e+10	1.3725e+10	1.95561e+10	1.3979e+10	1.93691e+10	1.84343e+10
SES2 (medium m2-hu)	2038	1.92173e+10	1.29173e+10	1.94262e+10	1.31932e+10	1.92173e+10	1.81725e+10
SES2 (medium m2-hu)	2039	1.90594e+10	1.22277e+10	1.92863e+10	1.25161e+10	1.90594e+10	1.79245e+10
SES2 (medium m2-hu)	2040	1.88958e+10	1.16553e+10	1.91369e+10	1.19465e+10	1.88958e+10	1.76906e+10
SES2 (medium m2-hu)	2041	1.87272e+10	1.11853e+10	1.89789e+10	1.14705e+10	1.87272e+10	1.74687e+10
SES2 (medium m2-hu)	2042	1.85538e+10	1.07975e+10	1.88135e+10	1.10691e+10	1.85538e+10	1.72558e+10
SES2 (medium m2-hu)	2043	1.83761e+10	1.04719e+10	1.86415e+10	1.07235e+10	1.83761e+10	1.70489e+10
SES2 (medium m2-hu)	2044	1.81943e+10	1.01916e+10	1.84641e+10	1.04178e+10	1.81943e+10	1.68456e+10
SES2 (medium m2-hu)	2045	1.80087e+10	9.94367e+09	1.82817e+10	1.01396e+10	1.80087e+10	1.6644e+10
SES2 (medium m2-hu)	2046	1.78196e+10	9.71839e+09	1.8095e+10	9.87983e+09	1.78196e+10	1.64426e+10
SES2 (medium m2-hu)	2047	1.76272e+10	9.50899e+09	1.79045e+10	9.63213e+09	1.76272e+10	1.62406e+10
SES2 (medium m2-hu)	2048	1.74317e+10	9.31082e+09	1.77105e+10	9.39205e+09	1.74317e+10	1.60374e+10
SES2 (medium m2-hu)	2049	1.72332e+10	9.12075e+09	1.75134e+10	9.15666e+09	1.72332e+10	1.58325e+10
SES2 (medium m2-hu)	2050	1.7032e+10	8.93673e+09	1.73132e+10	8.92408e+09	1.7032e+10	1.56258e+10
	Row Labels	Housing size (HS)	All strategies	HS + Max circularity	HS + Material substitution	HS + Life extension	HS + Fabrication yield	Historical data
SES3 (low m2-hu)	2000		1.23664e+10	1.23664e+10	1.23664e+10	1.23664e+10	1.23664e+10	1.23664e+10
SES3 (low m2-hu)	2001		5.70945e+09	5.70945e+09	5.70945e+09	5.70945e+09	5.70945e+09	5.70945e+09
SES3 (low m2-hu)	2002		6.04246e+09	6.04246e+09	6.04246e+09	6.04246e+09	6.04246e+09	6.04246e+09
SES3 (low m2-hu)	2003		5.69971e+09	5.69971e+09	5.69971e+09	5.69971e+09	5.69971e+09	5.69971e+09
SES3 (low m2-hu)	2004		8.03068e+09	8.03068e+09	8.03068e+09	8.03068e+09	8.03068e+09	8.03068e+09
SES3 (low m2-hu)	2005		8.48123e+09	8.48123e+09	8.48123e+09	8.48123e+09	8.48123e+09	8.48123e+09
SES3 (low m2-hu)	2006		8.6436e+09	8.6436e+09	8.6436e+09	8.6436e+09	8.6436e+09	8.6436e+09
SES3 (low m2-hu)	2007		8.46624e+09	8.46624e+09	8.46624e+09	8.46624e+09	8.46624e+09	8.46624e+09
SES3 (low m2-hu)	2008		9.3242e+09	9.3242e+09	9.3242e+09	9.3242e+09	9.3242e+09	9.3242e+09
SES3 (low m2-hu)	2009		1.02472e+10	1.02472e+10	1.02472e+10	1.02472e+10	1.02472e+10	1.02472e+10
SES3 (low m2-hu)	2010		1.2286e+10	1.2286e+10	1.2286e+10	1.2286e+10	1.2286e+10	1.2286e+10
SES3 (low m2-hu)	2011		1.42097e+10	1.42097e+10	1.42097e+10	1.42097e+10	1.42097e+10	1.42097e+10
SES3 (low m2-hu)	2012		1.25054e+10	1.25054e+10	1.25054e+10	1.25054e+10	1.25054e+10	1.25054e+10
SES3 (low m2-hu)	2013		1.39372e+10	1.39372e+10	1.39372e+10	1.39372e+10	1.39372e+10	1.39372e+10
SES3 (low m2-hu)	2014		1.31701e+10	1.31701e+10	1.31701e+10	1.31701e+10	1.31701e+10	1.31701e+10
SES3 (low m2-hu)	2015		1.53377e+10	1.53377e+10	1.53377e+10	1.53377e+10	1.53377e+10	1.53377e+10
SES3 (low m2-hu)	2016		1.54675e+10	1.54675e+10	1.54675e+10	1.54675e+10	1.54675e+10	1.54675e+10
SES3 (low m2-hu)	2017		1.44421e+10	1.44421e+10	1.44421e+10	1.44421e+10	1.44421e+10	1.44421e+10
SES3 (low m2-hu)	2018		1.37498e+10	1.37498e+10	1.37498e+10	1.37498e+10	1.37498e+10	1.37498e+10
SES3 (low m2-hu)	2019		1.43149e+10	1.43149e+10	1.43149e+10	1.43149e+10	1.43149e+10	1.43149e+10
SES3 (low m2-hu)	2020		1.90564e+10	1.90637e+10	1.90571e+10	1.90637e+10	1.90626e+10	1.90637e+10
SES3 (low m2-hu)	2021	1.93307e+10	1.92945e+10	1.93324e+10	1.92954e+10	1.93307e+10	1.93219e+10
SES3 (low m2-hu)	2022	1.96044e+10	1.95495e+10	1.96071e+10	1.95509e+10	1.96044e+10	1.95912e+10
SES3 (low m2-hu)	2023	1.97392e+10	1.96565e+10	1.97432e+10	1.96585e+10	1.97392e+10	1.97192e+10
SES3 (low m2-hu)	2024	1.97849e+10	1.96609e+10	1.9791e+10	1.96638e+10	1.97849e+10	1.97549e+10
SES3 (low m2-hu)	2025	1.97684e+10	1.95832e+10	1.97773e+10	1.95875e+10	1.97684e+10	1.97236e+10
SES3 (low m2-hu)	2026	1.97056e+10	1.94304e+10	1.9719e+10	1.94368e+10	1.97056e+10	1.9639e+10
SES3 (low m2-hu)	2027	1.96072e+10	1.92003e+10	1.96269e+10	1.92098e+10	1.96072e+10	1.95087e+10
SES3 (low m2-hu)	2028	1.94802e+10	1.88831e+10	1.95091e+10	1.88968e+10	1.94802e+10	1.93357e+10
SES3 (low m2-hu)	2029	1.93298e+10	1.84618e+10	1.93719e+10	1.84816e+10	1.93298e+10	1.91197e+10
SES3 (low m2-hu)	2030	1.91599e+10	1.79142e+10	1.92203e+10	1.79425e+10	1.91599e+10	1.88583e+10
SES3 (low m2-hu)	2031	1.89734e+10	1.72161e+10	1.90585e+10	1.7256e+10	1.89734e+10	1.85479e+10
SES3 (low m2-hu)	2032	1.87726e+10	1.63494e+10	1.889e+10	1.64046e+10	1.87726e+10	1.81859e+10
SES3 (low m2-hu)	2033	1.85594e+10	1.53122e+10	1.87166e+10	1.53869e+10	1.85594e+10	1.77734e+10
SES3 (low m2-hu)	2034	1.83351e+10	1.41306e+10	1.85386e+10	1.42284e+10	1.83351e+10	1.73176e+10
SES3 (low m2-hu)	2035	1.8101e+10	1.28627e+10	1.83545e+10	1.29855e+10	1.8101e+10	1.68336e+10
SES3 (low m2-hu)	2036	1.78582e+10	1.15889e+10	1.81616e+10	1.17353e+10	1.78582e+10	1.63412e+10
SES3 (low m2-hu)	2037	1.76075e+10	1.039e+10	1.7957e+10	1.05547e+10	1.76075e+10	1.58601e+10
SES3 (low m2-hu)	2038	1.73497e+10	9.32453e+09	1.77387e+10	9.49891e+09	1.73497e+10	1.54046e+10
SES3 (low m2-hu)	2039	1.70853e+10	8.41884e+09	1.75062e+10	8.5922e+09	1.70853e+10	1.49811e+10
SES3 (low m2-hu)	2040	1.68149e+10	7.67016e+09	1.72601e+10	7.8313e+09	1.68149e+10	1.45892e+10
SES3 (low m2-hu)	2041	1.65391e+10	7.05793e+09	1.7002e+10	7.19627e+09	1.65391e+10	1.42243e+10
SES3 (low m2-hu)	2042	1.62581e+10	6.55496e+09	1.67336e+10	6.66103e+09	1.62581e+10	1.38803e+10
SES3 (low m2-hu)	2043	1.59723e+10	6.1348e+09	1.64566e+10	6.20032e+09	1.59723e+10	1.35512e+10
SES3 (low m2-hu)	2044	1.56822e+10	5.77521e+09	1.61722e+10	5.79289e+09	1.56822e+10	1.32321e+10
SES3 (low m2-hu)	2045	1.5388e+10	5.45908e+09	1.58818e+10	5.42237e+09	1.5388e+10	1.29189e+10
SES3 (low m2-hu)	2046	1.50899e+10	5.1739e+09	1.5586e+10	5.07676e+09	1.50899e+10	1.2609e+10
SES3 (low m2-hu)	2047	1.47881e+10	4.91088e+09	1.52857e+10	4.74761e+09	1.47881e+10	1.23005e+10
SES3 (low m2-hu)	2048	1.4483e+10	4.66403e+09	1.49812e+10	4.42917e+09	1.4483e+10	1.19921e+10
SES3 (low m2-hu)	2049	1.41746e+10	4.42936e+09	1.4673e+10	4.11761e+09	1.41746e+10	1.16829e+10
SES3 (low m2-hu)	2050	1.38632e+10	4.20428e+09	1.43614e+10	3.81049e+09	1.38632e+10	1.13726e+10
Steel
	Row Labels	Housing size (HS)	All strategies	HS + Max circularity	HS + Material substitution	HS + Life extension	HS + Fabrication yield	Historical data
SES1 (high m2-hu)	2000		6.18321e+08	6.18321e+08	6.18321e+08	6.18321e+08	6.18321e+08	6.18321e+08
SES1 (high m2-hu)	2001		2.85472e+08	2.85472e+08	2.85472e+08	2.85472e+08	2.85472e+08	2.85472e+08
SES1 (high m2-hu)	2002		3.02123e+08	3.02123e+08	3.02123e+08	3.02123e+08	3.02123e+08	3.02123e+08
SES1 (high m2-hu)	2003		2.84985e+08	2.84985e+08	2.84985e+08	2.84985e+08	2.84985e+08	2.84985e+08
SES1 (high m2-hu)	2004		4.01534e+08	4.01534e+08	4.01534e+08	4.01534e+08	4.01534e+08	4.01534e+08
SES1 (high m2-hu)	2005		4.24062e+08	4.24062e+08	4.24062e+08	4.24062e+08	4.24062e+08	4.24062e+08
SES1 (high m2-hu)	2006		4.3218e+08	4.3218e+08	4.3218e+08	4.3218e+08	4.3218e+08	4.3218e+08
SES1 (high m2-hu)	2007		4.23312e+08	4.23312e+08	4.23312e+08	4.23312e+08	4.23312e+08	4.23312e+08
SES1 (high m2-hu)	2008		4.6621e+08	4.6621e+08	4.6621e+08	4.6621e+08	4.6621e+08	4.6621e+08
SES1 (high m2-hu)	2009		5.12359e+08	5.12359e+08	5.12359e+08	5.12359e+08	5.12359e+08	5.12359e+08
SES1 (high m2-hu)	2010		6.14302e+08	6.14302e+08	6.14302e+08	6.14302e+08	6.14302e+08	6.14302e+08
SES1 (high m2-hu)	2011		7.10483e+08	7.10483e+08	7.10483e+08	7.10483e+08	7.10483e+08	7.10483e+08
SES1 (high m2-hu)	2012		6.25272e+08	6.25272e+08	6.25272e+08	6.25272e+08	6.25272e+08	6.25272e+08
SES1 (high m2-hu)	2013		6.96861e+08	6.96861e+08	6.96861e+08	6.96861e+08	6.96861e+08	6.96861e+08
SES1 (high m2-hu)	2014		6.58505e+08	6.58505e+08	6.58505e+08	6.58505e+08	6.58505e+08	6.58505e+08
SES1 (high m2-hu)	2015		7.66884e+08	7.66884e+08	7.66884e+08	7.66884e+08	7.66884e+08	7.66884e+08
SES1 (high m2-hu)	2016		7.73374e+08	7.73374e+08	7.73374e+08	7.73374e+08	7.73374e+08	7.73374e+08
SES1 (high m2-hu)	2017		7.22104e+08	7.22104e+08	7.22104e+08	7.22104e+08	7.22104e+08	7.22104e+08
SES1 (high m2-hu)	2018		6.87491e+08	6.87491e+08	6.87491e+08	6.87491e+08	6.87491e+08	6.87491e+08
SES1 (high m2-hu)	2019		7.15745e+08	7.15745e+08	7.15745e+08	7.15745e+08	7.15745e+08	7.15745e+08
SES1 (high m2-hu)	2020		9.52717e+08	9.53186e+08	9.52763e+08	9.53186e+08	9.53129e+08	9.53186e+08
SES1 (high m2-hu)	2021	9.93333e+08	9.92604e+08	9.93333e+08	9.92676e+08	9.93333e+08	9.93243e+08
SES1 (high m2-hu)	2022	1.02159e+09	1.02047e+09	1.02159e+09	1.02058e+09	1.02159e+09	1.02145e+09
SES1 (high m2-hu)	2023	1.04333e+09	1.04163e+09	1.04333e+09	1.0418e+09	1.04333e+09	1.04312e+09
SES1 (high m2-hu)	2024	1.06095e+09	1.05836e+09	1.06095e+09	1.05862e+09	1.06095e+09	1.06063e+09
SES1 (high m2-hu)	2025	1.07571e+09	1.07181e+09	1.07571e+09	1.07219e+09	1.07571e+09	1.07523e+09
SES1 (high m2-hu)	2026	1.08839e+09	1.08253e+09	1.08839e+09	1.0831e+09	1.08839e+09	1.08767e+09
SES1 (high m2-hu)	2027	1.09948e+09	1.09071e+09	1.09948e+09	1.09156e+09	1.09948e+09	1.0984e+09
SES1 (high m2-hu)	2028	1.1093e+09	1.09629e+09	1.1093e+09	1.09755e+09	1.1093e+09	1.1077e+09
SES1 (high m2-hu)	2029	1.11811e+09	1.09899e+09	1.11811e+09	1.10083e+09	1.11811e+09	1.11576e+09
SES1 (high m2-hu)	2030	1.12608e+09	1.09833e+09	1.12608e+09	1.10098e+09	1.12608e+09	1.12266e+09
SES1 (high m2-hu)	2031	1.13334e+09	1.09377e+09	1.13334e+09	1.09753e+09	1.13334e+09	1.12846e+09
SES1 (high m2-hu)	2032	1.13999e+09	1.08485e+09	1.13999e+09	1.09005e+09	1.13999e+09	1.13319e+09
SES1 (high m2-hu)	2033	1.14613e+09	1.07147e+09	1.14613e+09	1.07845e+09	1.14613e+09	1.13691e+09
SES1 (high m2-hu)	2034	1.15181e+09	1.05417e+09	1.15181e+09	1.0632e+09	1.15181e+09	1.13974e+09
SES1 (high m2-hu)	2035	1.15709e+09	1.03423e+09	1.15709e+09	1.04545e+09	1.15709e+09	1.14189e+09
SES1 (high m2-hu)	2036	1.16202e+09	1.0135e+09	1.16202e+09	1.02687e+09	1.16202e+09	1.14361e+09
SES1 (high m2-hu)	2037	1.16664e+09	9.93876e+08	1.16664e+09	1.00918e+09	1.16664e+09	1.14519e+09
SES1 (high m2-hu)	2038	1.17097e+09	9.7682e+08	1.17097e+09	9.93701e+08	1.17097e+09	1.14683e+09
SES1 (high m2-hu)	2039	1.17505e+09	9.63046e+08	1.17505e+09	9.81093e+08	1.17505e+09	1.14863e+09
SES1 (high m2-hu)	2040	1.17889e+09	9.52601e+08	1.17889e+09	9.71408e+08	1.17889e+09	1.15063e+09
SES1 (high m2-hu)	2041	1.18253e+09	9.451e+08	1.18253e+09	9.64305e+08	1.18253e+09	1.1528e+09
SES1 (high m2-hu)	2042	1.18597e+09	9.39979e+08	1.18597e+09	9.59275e+08	1.18597e+09	1.15509e+09
SES1 (high m2-hu)	2043	1.18923e+09	9.36667e+08	1.18923e+09	9.55804e+08	1.18923e+09	1.15744e+09
SES1 (high m2-hu)	2044	1.19233e+09	9.34672e+08	1.19233e+09	9.53445e+08	1.19233e+09	1.15979e+09
SES1 (high m2-hu)	2045	1.19528e+09	9.3361e+08	1.19528e+09	9.51849e+08	1.19528e+09	1.16212e+09
SES1 (high m2-hu)	2046	1.19808e+09	9.33193e+08	1.19808e+09	9.50754e+08	1.19808e+09	1.1644e+09
SES1 (high m2-hu)	2047	1.20076e+09	9.33221e+08	1.20076e+09	9.49977e+08	1.20076e+09	1.1666e+09
SES1 (high m2-hu)	2048	1.20331e+09	9.33551e+08	1.20331e+09	9.49388e+08	1.20331e+09	1.16873e+09
SES1 (high m2-hu)	2049	1.20575e+09	9.3409e+08	1.20575e+09	9.48903e+08	1.20575e+09	1.17077e+09
SES1 (high m2-hu)	2050	1.20808e+09	9.34775e+08	1.20808e+09	9.48465e+08	1.20808e+09	1.17272e+09
	Row Labels	Housing size (HS)	All strategies	HS + Max circularity	HS + Material substitution	HS + Life extension	HS + Fabrication yield	Historical data
SES2 (medium m2-hu)	2000		6.18321e+08	6.18321e+08	6.18321e+08	6.18321e+08	6.18321e+08	6.18321e+08
SES2 (medium m2-hu)	2001		2.85472e+08	2.85472e+08	2.85472e+08	2.85472e+08	2.85472e+08	2.85472e+08
SES2 (medium m2-hu)	2002		3.02123e+08	3.02123e+08	3.02123e+08	3.02123e+08	3.02123e+08	3.02123e+08
SES2 (medium m2-hu)	2003		2.84985e+08	2.84985e+08	2.84985e+08	2.84985e+08	2.84985e+08	2.84985e+08
SES2 (medium m2-hu)	2004		4.01534e+08	4.01534e+08	4.01534e+08	4.01534e+08	4.01534e+08	4.01534e+08
SES2 (medium m2-hu)	2005		4.24062e+08	4.24062e+08	4.24062e+08	4.24062e+08	4.24062e+08	4.24062e+08
SES2 (medium m2-hu)	2006		4.3218e+08	4.3218e+08	4.3218e+08	4.3218e+08	4.3218e+08	4.3218e+08
SES2 (medium m2-hu)	2007		4.23312e+08	4.23312e+08	4.23312e+08	4.23312e+08	4.23312e+08	4.23312e+08
SES2 (medium m2-hu)	2008		4.6621e+08	4.6621e+08	4.6621e+08	4.6621e+08	4.6621e+08	4.6621e+08
SES2 (medium m2-hu)	2009		5.12359e+08	5.12359e+08	5.12359e+08	5.12359e+08	5.12359e+08	5.12359e+08
SES2 (medium m2-hu)	2010		6.14302e+08	6.14302e+08	6.14302e+08	6.14302e+08	6.14302e+08	6.14302e+08
SES2 (medium m2-hu)	2011		7.10483e+08	7.10483e+08	7.10483e+08	7.10483e+08	7.10483e+08	7.10483e+08
SES2 (medium m2-hu)	2012		6.25272e+08	6.25272e+08	6.25272e+08	6.25272e+08	6.25272e+08	6.25272e+08
SES2 (medium m2-hu)	2013		6.96861e+08	6.96861e+08	6.96861e+08	6.96861e+08	6.96861e+08	6.96861e+08
SES2 (medium m2-hu)	2014		6.58505e+08	6.58505e+08	6.58505e+08	6.58505e+08	6.58505e+08	6.58505e+08
SES2 (medium m2-hu)	2015		7.66884e+08	7.66884e+08	7.66884e+08	7.66884e+08	7.66884e+08	7.66884e+08
SES2 (medium m2-hu)	2016		7.73374e+08	7.73374e+08	7.73374e+08	7.73374e+08	7.73374e+08	7.73374e+08
SES2 (medium m2-hu)	2017		7.22104e+08	7.22104e+08	7.22104e+08	7.22104e+08	7.22104e+08	7.22104e+08
SES2 (medium m2-hu)	2018		6.87491e+08	6.87491e+08	6.87491e+08	6.87491e+08	6.87491e+08	6.87491e+08
SES2 (medium m2-hu)	2019		7.15745e+08	7.15745e+08	7.15745e+08	7.15745e+08	7.15745e+08	7.15745e+08
SES2 (medium m2-hu)	2020		9.52717e+08	9.53186e+08	9.52763e+08	9.53186e+08	9.53129e+08	9.53186e+08
SES2 (medium m2-hu)	2021	9.74779e+08	9.73053e+08	9.74779e+08	9.73163e+08	9.74779e+08	9.74559e+08
SES2 (medium m2-hu)	2022	9.92951e+08	9.90322e+08	9.92951e+08	9.90489e+08	9.92951e+08	9.92615e+08
SES2 (medium m2-hu)	2023	1.00431e+09	1.00033e+09	1.00431e+09	1.00058e+09	1.00431e+09	1.0038e+09
SES2 (medium m2-hu)	2024	1.01131e+09	1.00532e+09	1.01131e+09	1.0057e+09	1.01131e+09	1.01055e+09
SES2 (medium m2-hu)	2025	1.01528e+09	1.00631e+09	1.01528e+09	1.00688e+09	1.01528e+09	1.01413e+09
SES2 (medium m2-hu)	2026	1.01701e+09	1.00363e+09	1.01701e+09	1.00447e+09	1.01701e+09	1.0153e+09
SES2 (medium m2-hu)	2027	1.01701e+09	9.9717e+08	1.01701e+09	9.98411e+08	1.01701e+09	1.01448e+09
SES2 (medium m2-hu)	2028	1.01564e+09	9.86417e+08	1.01564e+09	9.88233e+08	1.01564e+09	1.01191e+09
SES2 (medium m2-hu)	2029	1.01314e+09	9.70517e+08	1.01314e+09	9.73145e+08	1.01314e+09	1.0077e+09
SES2 (medium m2-hu)	2030	1.00971e+09	9.48335e+08	1.00971e+09	9.52081e+08	1.00971e+09	1.00186e+09
SES2 (medium m2-hu)	2031	1.00549e+09	9.18642e+08	1.00549e+09	9.23879e+08	1.00549e+09	9.94376e+08
SES2 (medium m2-hu)	2032	1.00059e+09	8.80484e+08	1.00059e+09	8.87623e+08	1.00059e+09	9.85202e+08
SES2 (medium m2-hu)	2033	9.95093e+08	8.3373e+08	9.95093e+08	8.43158e+08	9.95093e+08	9.74399e+08
SES2 (medium m2-hu)	2034	9.89078e+08	7.79634e+08	9.89078e+08	7.91629e+08	9.89078e+08	9.62185e+08
SES2 (medium m2-hu)	2035	9.82602e+08	7.21043e+08	9.82602e+08	7.35673e+08	9.82602e+08	9.4897e+08
SES2 (medium m2-hu)	2036	9.75715e+08	6.61909e+08	9.75715e+08	6.78981e+08	9.75715e+08	9.35299e+08
SES2 (medium m2-hu)	2037	9.68457e+08	6.06209e+08	9.68457e+08	6.25288e+08	9.68457e+08	9.21717e+08
SES2 (medium m2-hu)	2038	9.60865e+08	5.56847e+08	9.60865e+08	5.77335e+08	9.60865e+08	9.08627e+08
SES2 (medium m2-hu)	2039	9.52968e+08	5.15142e+08	9.52968e+08	5.36381e+08	9.52968e+08	8.96227e+08
SES2 (medium m2-hu)	2040	9.44792e+08	4.80996e+08	9.44792e+08	5.02354e+08	9.44792e+08	8.8453e+08
SES2 (medium m2-hu)	2041	9.3636e+08	4.53439e+08	9.3636e+08	4.74355e+08	9.3636e+08	8.73434e+08
SES2 (medium m2-hu)	2042	9.27692e+08	4.31169e+08	9.27692e+08	4.51167e+08	9.27692e+08	8.62788e+08
SES2 (medium m2-hu)	2043	9.18805e+08	4.1291e+08	9.18805e+08	4.31591e+08	9.18805e+08	8.52446e+08
SES2 (medium m2-hu)	2044	9.09716e+08	3.97586e+08	9.09716e+08	4.14611e+08	9.09716e+08	8.42281e+08
SES2 (medium m2-hu)	2045	9.00437e+08	3.84361e+08	9.00437e+08	3.99436e+08	9.00437e+08	8.322e+08
SES2 (medium m2-hu)	2046	8.90982e+08	3.72623e+08	8.90982e+08	3.85484e+08	8.90982e+08	8.22132e+08
SES2 (medium m2-hu)	2047	8.81361e+08	3.61938e+08	8.81361e+08	3.72343e+08	8.81361e+08	8.12031e+08
SES2 (medium m2-hu)	2048	8.71584e+08	3.52007e+08	8.71584e+08	3.5973e+08	8.71584e+08	8.01868e+08
SES2 (medium m2-hu)	2049	8.61661e+08	3.42632e+08	8.61661e+08	3.47456e+08	8.61661e+08	7.91625e+08
SES2 (medium m2-hu)	2050	8.51599e+08	3.33679e+08	8.51599e+08	3.35399e+08	8.51599e+08	7.81292e+08
	Row Labels	Housing size (HS)	All strategies	HS + Max circularity	HS + Material substitution	HS + Life extension	HS + Fabrication yield	Historical data
SES3 (low m2-hu)	2000		6.18321e+08	6.18321e+08	6.18321e+08	6.18321e+08	6.18321e+08	6.18321e+08
SES3 (low m2-hu)	2001		2.85472e+08	2.85472e+08	2.85472e+08	2.85472e+08	2.85472e+08	2.85472e+08
SES3 (low m2-hu)	2002		3.02123e+08	3.02123e+08	3.02123e+08	3.02123e+08	3.02123e+08	3.02123e+08
SES3 (low m2-hu)	2003		2.84985e+08	2.84985e+08	2.84985e+08	2.84985e+08	2.84985e+08	2.84985e+08
SES3 (low m2-hu)	2004		4.01534e+08	4.01534e+08	4.01534e+08	4.01534e+08	4.01534e+08	4.01534e+08
SES3 (low m2-hu)	2005		4.24062e+08	4.24062e+08	4.24062e+08	4.24062e+08	4.24062e+08	4.24062e+08
SES3 (low m2-hu)	2006		4.3218e+08	4.3218e+08	4.3218e+08	4.3218e+08	4.3218e+08	4.3218e+08
SES3 (low m2-hu)	2007		4.23312e+08	4.23312e+08	4.23312e+08	4.23312e+08	4.23312e+08	4.23312e+08
SES3 (low m2-hu)	2008		4.6621e+08	4.6621e+08	4.6621e+08	4.6621e+08	4.6621e+08	4.6621e+08
SES3 (low m2-hu)	2009		5.12359e+08	5.12359e+08	5.12359e+08	5.12359e+08	5.12359e+08	5.12359e+08
SES3 (low m2-hu)	2010		6.14302e+08	6.14302e+08	6.14302e+08	6.14302e+08	6.14302e+08	6.14302e+08
SES3 (low m2-hu)	2011		7.10483e+08	7.10483e+08	7.10483e+08	7.10483e+08	7.10483e+08	7.10483e+08
SES3 (low m2-hu)	2012		6.25272e+08	6.25272e+08	6.25272e+08	6.25272e+08	6.25272e+08	6.25272e+08
SES3 (low m2-hu)	2013		6.96861e+08	6.96861e+08	6.96861e+08	6.96861e+08	6.96861e+08	6.96861e+08
SES3 (low m2-hu)	2014		6.58505e+08	6.58505e+08	6.58505e+08	6.58505e+08	6.58505e+08	6.58505e+08
SES3 (low m2-hu)	2015		7.66884e+08	7.66884e+08	7.66884e+08	7.66884e+08	7.66884e+08	7.66884e+08
SES3 (low m2-hu)	2016		7.73374e+08	7.73374e+08	7.73374e+08	7.73374e+08	7.73374e+08	7.73374e+08
SES3 (low m2-hu)	2017		7.22104e+08	7.22104e+08	7.22104e+08	7.22104e+08	7.22104e+08	7.22104e+08
SES3 (low m2-hu)	2018		6.87491e+08	6.87491e+08	6.87491e+08	6.87491e+08	6.87491e+08	6.87491e+08
SES3 (low m2-hu)	2019		7.15745e+08	7.15745e+08	7.15745e+08	7.15745e+08	7.15745e+08	7.15745e+08
SES3 (low m2-hu)	2020		9.52717e+08	9.53186e+08	9.52763e+08	9.53186e+08	9.53129e+08	9.53186e+08
SES3 (low m2-hu)	2021	9.66533e+08	9.64155e+08	9.66533e+08	9.64286e+08	9.66533e+08	9.66096e+08
SES3 (low m2-hu)	2022	9.80221e+08	9.76612e+08	9.80221e+08	9.76811e+08	9.80221e+08	9.79558e+08
SES3 (low m2-hu)	2023	9.86961e+08	9.81523e+08	9.86961e+08	9.81821e+08	9.86961e+08	9.85961e+08
SES3 (low m2-hu)	2024	9.89247e+08	9.81092e+08	9.89247e+08	9.81537e+08	9.89247e+08	9.87747e+08
SES3 (low m2-hu)	2025	9.88419e+08	9.76244e+08	9.88419e+08	9.76906e+08	9.88419e+08	9.86179e+08
SES3 (low m2-hu)	2026	9.85282e+08	9.67191e+08	9.85282e+08	9.68168e+08	9.85282e+08	9.81952e+08
SES3 (low m2-hu)	2027	9.80359e+08	9.53628e+08	9.80359e+08	9.55058e+08	9.80359e+08	9.75436e+08
SES3 (low m2-hu)	2028	9.7401e+08	9.34795e+08	9.7401e+08	9.3687e+08	9.7401e+08	9.66783e+08
SES3 (low m2-hu)	2029	9.66492e+08	9.09515e+08	9.66492e+08	9.1249e+08	9.66492e+08	9.55984e+08
SES3 (low m2-hu)	2030	9.57997e+08	8.76287e+08	9.57997e+08	8.80485e+08	9.57997e+08	9.42915e+08
SES3 (low m2-hu)	2031	9.48672e+08	8.33529e+08	9.48672e+08	8.39331e+08	9.48672e+08	9.27397e+08
SES3 (low m2-hu)	2032	9.38632e+08	7.80064e+08	9.38632e+08	7.87871e+08	9.38632e+08	9.09297e+08
SES3 (low m2-hu)	2033	9.27968e+08	7.15832e+08	9.27968e+08	7.25989e+08	9.27968e+08	8.88668e+08
SES3 (low m2-hu)	2034	9.16754e+08	6.42599e+08	9.16754e+08	6.55297e+08	9.16754e+08	8.65881e+08
SES3 (low m2-hu)	2035	9.05052e+08	5.64187e+08	9.05052e+08	5.79363e+08	9.05052e+08	8.41681e+08
SES3 (low m2-hu)	2036	8.92912e+08	4.85795e+08	8.92912e+08	5.03087e+08	8.92912e+08	8.17062e+08
SES3 (low m2-hu)	2037	8.80377e+08	4.12565e+08	8.80377e+08	4.31346e+08	8.80377e+08	7.93007e+08
SES3 (low m2-hu)	2038	8.67485e+08	3.48172e+08	8.67485e+08	3.67654e+08	8.67485e+08	7.7023e+08
SES3 (low m2-hu)	2039	8.54266e+08	2.94189e+08	8.54266e+08	3.1354e+08	8.54266e+08	7.49054e+08
SES3 (low m2-hu)	2040	8.40747e+08	2.50353e+08	8.40747e+08	2.68792e+08	8.40747e+08	7.29459e+08
SES3 (low m2-hu)	2041	8.26953e+08	2.15299e+08	8.26953e+08	2.32132e+08	8.26953e+08	7.11215e+08
SES3 (low m2-hu)	2042	8.12903e+08	1.87263e+08	8.12903e+08	2.01896e+08	8.12903e+08	6.94016e+08
SES3 (low m2-hu)	2043	7.98617e+08	1.64546e+08	7.98617e+08	1.76468e+08	7.98617e+08	6.77562e+08
SES3 (low m2-hu)	2044	7.8411e+08	1.45729e+08	7.8411e+08	1.54494e+08	7.8411e+08	6.61603e+08
SES3 (low m2-hu)	2045	7.69398e+08	1.2972e+08	7.69398e+08	1.34926e+08	7.69398e+08	6.45945e+08
SES3 (low m2-hu)	2046	7.54493e+08	1.15725e+08	7.54493e+08	1.16996e+08	7.54493e+08	6.30452e+08
SES3 (low m2-hu)	2047	7.39407e+08	1.03185e+08	7.39407e+08	1.00164e+08	7.39407e+08	6.15026e+08
SES3 (low m2-hu)	2048	7.2415e+08	9.17188e+07	7.2415e+08	8.40596e+07	7.2415e+08	5.99604e+08
SES3 (low m2-hu)	2049	7.08732e+08	8.10716e+07	7.08732e+08	6.84378e+07	7.08732e+08	5.84147e+08
SES3 (low m2-hu)	2050	6.93162e+08	7.1078e+07	6.93162e+08	5.31401e+07	6.93162e+08	5.6863e+08

## Sheet: SI3.6
GHG emissions results - without biogenic component
	Row Labels	Housing size (HS)	All strategies	HS + Max circularity	HS + Material substitution	HS + Life extension	HS + Fabrication yield	Historical data
SES1 (high m2-hu)	2000		3471.33	3471.33	3471.33	3471.33	3471.33	3471.33
SES1 (high m2-hu)	2001		1812.03	1812.03	1812.03	1812.03	1812.03	1812.03
SES1 (high m2-hu)	2002		1924.41	1924.41	1924.41	1924.41	1924.41	1924.41
SES1 (high m2-hu)	2003		1866.78	1866.78	1866.78	1866.78	1866.78	1866.78
SES1 (high m2-hu)	2004		2487.64	2487.64	2487.64	2487.64	2487.64	2487.64
SES1 (high m2-hu)	2005		2633.37	2633.37	2633.37	2633.37	2633.37	2633.37
SES1 (high m2-hu)	2006		2707.21	2707.21	2707.21	2707.21	2707.21	2707.21
SES1 (high m2-hu)	2007		2696.04	2696.04	2696.04	2696.04	2696.04	2696.04
SES1 (high m2-hu)	2008		2948.15	2948.15	2948.15	2948.15	2948.15	2948.15
SES1 (high m2-hu)	2009		3217.76	3217.76	3217.76	3217.76	3217.76	3217.76
SES1 (high m2-hu)	2010		3771.05	3771.05	3771.05	3771.05	3771.05	3771.05
SES1 (high m2-hu)	2011		4296.17	4296.17	4296.17	4296.17	4296.17	4296.17
SES1 (high m2-hu)	2012		3903.18	3903.18	3903.18	3903.18	3903.18	3903.18
SES1 (high m2-hu)	2013		4305.4	4305.4	4305.4	4305.4	4305.4	4305.4
SES1 (high m2-hu)	2014		4151.41	4151.41	4151.41	4151.41	4151.41	4151.41
SES1 (high m2-hu)	2015		4741.63	4741.63	4741.63	4741.63	4741.63	4741.63
SES1 (high m2-hu)	2016		4816.43	4816.43	4816.43	4816.43	4816.43	4816.43
SES1 (high m2-hu)	2017		4599.29	4599.29	4599.29	4599.29	4599.29	4599.29
SES1 (high m2-hu)	2018		4467.16	4467.16	4467.16	4467.16	4467.16	4467.16
SES1 (high m2-hu)	2019		4654.19	4654.19	4654.19	4654.19	4654.19	4654.19
SES1 (high m2-hu)	2020		5900.57	5901.83	5900.78	5901.83	5901.54	5901.83
SES1 (high m2-hu)	2021	6150.77	6104.99	6107.52	6149.13	6150.16	6150.32
SES1 (high m2-hu)	2022	6340.23	6246.73	6251.06	6337.72	6338.8	6339.54
SES1 (high m2-hu)	2023	6497.43	6353.51	6360.36	6493.6	6494.91	6496.37
SES1 (high m2-hu)	2024	6634.52	6437.54	6447.9	6628.71	6630.6	6632.91
SES1 (high m2-hu)	2025	6757.99	6505.13	6520.38	6749.22	6752.31	6755.56
SES1 (high m2-hu)	2026	6871.76	6559.79	6581.82	6858.56	6863.88	6868.1
SES1 (high m2-hu)	2027	6978.35	6603.43	6634.85	6958.62	6967.76	6972.89
SES1 (high m2-hu)	2028	7079.54	6636.92	6681.28	7050.24	7065.64	7071.43
SES1 (high m2-hu)	2029	7176.61	6660.38	6722.42	7133.51	7158.7	7164.67
SES1 (high m2-hu)	2030	7270.52	6673.42	6759.25	7207.94	7247.79	7253.18
SES1 (high m2-hu)	2031	7362.03	6675.39	6792.56	7272.73	7333.56	7337.29
SES1 (high m2-hu)	2032	7451.75	6665.87	6822.94	7327.21	7416.5	7417.25
SES1 (high m2-hu)	2033	7540.2	6645.2	6850.9	7371.41	7496.96	7493.45
SES1 (high m2-hu)	2034	7627.8	6615.12	6876.86	7406.78	7575.23	7566.58
SES1 (high m2-hu)	2035	7714.93	6578.85	6901.16	7436.41	7651.51	7637.78
SES1 (high m2-hu)	2036	7801.91	6540.64	6924.1	7464.66	7725.95	7708.49
SES1 (high m2-hu)	2037	7889.04	6504.58	6945.95	7496.02	7798.66	7780.18
SES1 (high m2-hu)	2038	7976.58	6473.55	6966.93	7533.95	7869.7	7853.97
SES1 (high m2-hu)	2039	8064.76	6448.74	6987.24	7580.27	7939.09	7930.56
SES1 (high m2-hu)	2040	8153.81	6429.86	7007.06	7635.25	8006.85	8010.17
SES1 (high m2-hu)	2041	8243.92	6415.78	7026.52	7698.19	8072.96	8092.75
SES1 (high m2-hu)	2042	8335.28	6405.05	7045.78	7767.94	8137.38	8178.13
SES1 (high m2-hu)	2043	8428.05	6396.28	7064.93	7843.35	8200.04	8266.09
SES1 (high m2-hu)	2044	8522.4	6388.32	7084.09	7923.41	8260.88	8356.48
SES1 (high m2-hu)	2045	8618.45	6380.24	7103.32	8007.35	8319.81	8449.18
SES1 (high m2-hu)	2046	8716.33	6371.38	7122.7	8094.61	8376.76	8544.12
SES1 (high m2-hu)	2047	8816.15	6361.24	7142.28	8184.79	8431.63	8641.27
SES1 (high m2-hu)	2048	8918.02	6349.49	7162.09	8277.64	8484.33	8740.63
SES1 (high m2-hu)	2049	9022	6335.87	7182.16	8372.98	8534.77	8842.22
SES1 (high m2-hu)	2050	9128.17	6320.22	7202.49	8470.71	8582.86	8946.06
		Housing size (HS)	All strategies	HS + Max circularity	HS + Material substitution	HS + Life extension	HS + Fabrication yield	Historical data
SES2 (medium m2-hu)	2000		3471.33	3471.33	3471.33	3471.33	3471.33	3471.33
SES2 (medium m2-hu)	2001		1812.03	1812.03	1812.03	1812.03	1812.03	1812.03
SES2 (medium m2-hu)	2002		1924.41	1924.41	1924.41	1924.41	1924.41	1924.41
SES2 (medium m2-hu)	2003		1866.78	1866.78	1866.78	1866.78	1866.78	1866.78
SES2 (medium m2-hu)	2004		2487.64	2487.64	2487.64	2487.64	2487.64	2487.64
SES2 (medium m2-hu)	2005		2633.37	2633.37	2633.37	2633.37	2633.37	2633.37
SES2 (medium m2-hu)	2006		2707.21	2707.21	2707.21	2707.21	2707.21	2707.21
SES2 (medium m2-hu)	2007		2696.04	2696.04	2696.04	2696.04	2696.04	2696.04
SES2 (medium m2-hu)	2008		2948.15	2948.15	2948.15	2948.15	2948.15	2948.15
SES2 (medium m2-hu)	2009		3217.76	3217.76	3217.76	3217.76	3217.76	3217.76
SES2 (medium m2-hu)	2010		3771.05	3771.05	3771.05	3771.05	3771.05	3771.05
SES2 (medium m2-hu)	2011		4296.17	4296.17	4296.17	4296.17	4296.17	4296.17
SES2 (medium m2-hu)	2012		3903.18	3903.18	3903.18	3903.18	3903.18	3903.18
SES2 (medium m2-hu)	2013		4305.4	4305.4	4305.4	4305.4	4305.4	4305.4
SES2 (medium m2-hu)	2014		4151.41	4151.41	4151.41	4151.41	4151.41	4151.41
SES2 (medium m2-hu)	2015		4741.63	4741.63	4741.63	4741.63	4741.63	4741.63
SES2 (medium m2-hu)	2016		4816.43	4816.43	4816.43	4816.43	4816.43	4816.43
SES2 (medium m2-hu)	2017		4599.29	4599.29	4599.29	4599.29	4599.29	4599.29
SES2 (medium m2-hu)	2018		4467.16	4467.16	4467.16	4467.16	4467.16	4467.16
SES2 (medium m2-hu)	2019		4654.19	4654.19	4654.19	4654.19	4654.19	4654.19
SES2 (medium m2-hu)	2020		5900.57	5901.83	5900.78	5901.83	5901.54	5901.83
SES2 (medium m2-hu)	2021	6056.75	5993.79	5998.89	6052.72	6056.14	6055.63
SES2 (medium m2-hu)	2022	6195.07	6068.53	6076.65	6188.93	6193.65	6193.37
SES2 (medium m2-hu)	2023	6299.6	6106.58	6118.98	6290.31	6297.11	6297.03
SES2 (medium m2-hu)	2024	6382.83	6120.43	6138.86	6368.86	6378.99	6378.96
SES2 (medium m2-hu)	2025	6451.5	6116.39	6143.33	6430.55	6445.93	6445.7
SES2 (medium m2-hu)	2026	6509.64	6097.76	6136.65	6478.39	6501.93	6500.98
SES2 (medium m2-hu)	2027	6559.9	6066.02	6121.62	6513.52	6549.56	6547.05
SES2 (medium m2-hu)	2028	6604.12	6021.44	6100.21	6535.78	6590.58	6585.19
SES2 (medium m2-hu)	2029	6643.63	5963.37	6073.88	6543.88	6626.22	6616
SES2 (medium m2-hu)	2030	6679.44	5890.56	6043.76	6535.71	6657.4	6639.63
SES2 (medium m2-hu)	2031	6712.35	5801.66	6010.73	6508.81	6684.8	6655.97
SES2 (medium m2-hu)	2032	6742.98	5696.05	5975.52	6461.24	6708.94	6664.94
SES2 (medium m2-hu)	2033	6771.88	5574.79	5938.66	6392.91	6730.19	6666.91
SES2 (medium m2-hu)	2034	6799.48	5441.63	5900.52	6306.92	6748.87	6663.04
SES2 (medium m2-hu)	2035	6826.15	5303	5861.3	6210.06	6765.2	6655.49
SES2 (medium m2-hu)	2036	6852.23	5166.85	5821.09	6111.71	6779.35	6647.11
SES2 (medium m2-hu)	2037	6878	5040.41	5779.94	6021.36	6791.42	6640.72
SES2 (medium m2-hu)	2038	6903.72	4928.31	5737.88	5946	6801.49	6638.44
SES2 (medium m2-hu)	2039	6929.62	4831.89	5695.05	5888.88	6809.61	6641.34
SES2 (medium m2-hu)	2040	6955.9	4749.91	5651.59	5849.97	6815.78	6649.57
SES2 (medium m2-hu)	2041	6982.75	4679.72	5607.71	5827.13	6819.99	6662.65
SES2 (medium m2-hu)	2042	7010.33	4618.3	5563.59	5817.44	6822.2	6679.9
SES2 (medium m2-hu)	2043	7038.77	4562.92	5519.39	5817.97	6822.35	6700.62
SES2 (medium m2-hu)	2044	7068.21	4511.38	5475.25	5826.27	6820.37	6724.2
SES2 (medium m2-hu)	2045	7098.76	4462.02	5431.28	5840.42	6816.19	6750.21
SES2 (medium m2-hu)	2046	7130.51	4413.66	5387.54	5859	6809.71	6778.31
SES2 (medium m2-hu)	2047	7163.53	4365.45	5344.09	5881	6800.83	6808.28
SES2 (medium m2-hu)	2048	7197.88	4316.84	5300.94	5905.72	6789.47	6839.96
SES2 (medium m2-hu)	2049	7233.6	4267.43	5258.11	5932.68	6775.52	6873.25
SES2 (medium m2-hu)	2050	7270.71	4216.97	5215.57	5961.53	6758.91	6908.08
		Housing size (HS)	All strategies	HS + Max circularity	HS + Material substitution	HS + Life extension	HS + Fabrication yield	Historical data
SES3 (low m2-hu)	2000		3471.33	3471.33	3471.33	3471.33	3471.33	3471.33
SES3 (low m2-hu)	2001		1812.03	1812.03	1812.03	1812.03	1812.03	1812.03
SES3 (low m2-hu)	2002		1924.41	1924.41	1924.41	1924.41	1924.41	1924.41
SES3 (low m2-hu)	2003		1866.78	1866.78	1866.78	1866.78	1866.78	1866.78
SES3 (low m2-hu)	2004		2487.64	2487.64	2487.64	2487.64	2487.64	2487.64
SES3 (low m2-hu)	2005		2633.37	2633.37	2633.37	2633.37	2633.37	2633.37
SES3 (low m2-hu)	2006		2707.21	2707.21	2707.21	2707.21	2707.21	2707.21
SES3 (low m2-hu)	2007		2696.04	2696.04	2696.04	2696.04	2696.04	2696.04
SES3 (low m2-hu)	2008		2948.15	2948.15	2948.15	2948.15	2948.15	2948.15
SES3 (low m2-hu)	2009		3217.76	3217.76	3217.76	3217.76	3217.76	3217.76
SES3 (low m2-hu)	2010		3771.05	3771.05	3771.05	3771.05	3771.05	3771.05
SES3 (low m2-hu)	2011		4296.17	4296.17	4296.17	4296.17	4296.17	4296.17
SES3 (low m2-hu)	2012		3903.18	3903.18	3903.18	3903.18	3903.18	3903.18
SES3 (low m2-hu)	2013		4305.4	4305.4	4305.4	4305.4	4305.4	4305.4
SES3 (low m2-hu)	2014		4151.41	4151.41	4151.41	4151.41	4151.41	4151.41
SES3 (low m2-hu)	2015		4741.63	4741.63	4741.63	4741.63	4741.63	4741.63
SES3 (low m2-hu)	2016		4816.43	4816.43	4816.43	4816.43	4816.43	4816.43
SES3 (low m2-hu)	2017		4599.29	4599.29	4599.29	4599.29	4599.29	4599.29
SES3 (low m2-hu)	2018		4467.16	4467.16	4467.16	4467.16	4467.16	4467.16
SES3 (low m2-hu)	2019		4654.19	4654.19	4654.19	4654.19	4654.19	4654.19
SES3 (low m2-hu)	2020		5900.57	5901.83	5900.78	5901.83	5901.54	5901.83
SES3 (low m2-hu)	2021	6014.96	5926.7	5933.68	6009.36	6014.07	6012.74
SES3 (low m2-hu)	2022	6130.55	5953.76	5964.76	6122.05	6128.49	6127.18
SES3 (low m2-hu)	2023	6211.67	5943.1	5959.7	6198.86	6208.12	6206.6
SES3 (low m2-hu)	2024	6270.97	5907.52	5931.87	6251.75	6265.55	6263.37
SES3 (low m2-hu)	2025	6315.28	5853.48	5888.57	6286.57	6307.52	6303.92
SES3 (low m2-hu)	2026	6348.7	5784.33	5834.21	6306.03	6338.09	6331.81
SES3 (low m2-hu)	2027	6373.92	5701.57	5771.76	6310.83	6359.86	6348.96
SES3 (low m2-hu)	2028	6392.81	5605.45	5703.31	6300.2	6374.59	6356.17
SES3 (low m2-hu)	2029	6406.74	5495.38	5630.42	6272.08	6383.55	6353.46
SES3 (low m2-hu)	2030	6416.74	5370.29	5554.33	6223.44	6387.65	6340.25
SES3 (low m2-hu)	2031	6423.6	5229.26	5476.04	6150.91	6387.57	6315.69
SES3 (low m2-hu)	2032	6427.98	5072.34	5396.34	6051.96	6383.81	6279.19
SES3 (low m2-hu)	2033	6430.41	4901.71	5315.78	5926.6	6376.76	6231.05
SES3 (low m2-hu)	2034	6431.33	4722.38	5234.68	5779.09	6366.71	6173.23
SES3 (low m2-hu)	2035	6431.13	4542.03	5153.1	5618.52	6353.84	6109.58
SES3 (low m2-hu)	2036	6430.14	4369.41	5070.92	5457.29	6338.32	6045.18
SES3 (low m2-hu)	2037	6428.65	4211.84	4987.96	5307.71	6320.24	5985.09
SES3 (low m2-hu)	2038	6426.9	4073.33	4904.13	5178.69	6299.63	5932.97
SES3 (low m2-hu)	2039	6425.11	3954.23	4819.48	5074.16	6276.52	5890.53
SES3 (low m2-hu)	2040	6423.5	3852.17	4734.16	4993.7	6250.87	5857.72
SES3 (low m2-hu)	2041	6422.23	3763.53	4648.4	4934.24	6222.65	5833.42
SES3 (low m2-hu)	2042	6421.46	3684.62	4562.45	4891.7	6191.77	5816.12
SES3 (low m2-hu)	2043	6421.31	3612.25	4476.51	4862.12	6158.14	5804.33
SES3 (low m2-hu)	2044	6421.91	3543.94	4390.77	4842.17	6121.66	5796.8
SES3 (low m2-hu)	2045	6423.35	3477.91	4305.34	4829.28	6082.19	5792.57
SES3 (low m2-hu)	2046	6425.7	3412.91	4220.32	4821.54	6039.61	5790.92
SES3 (low m2-hu)	2047	6429.03	3348.09	4135.75	4817.59	5993.77	5791.37
SES3 (low m2-hu)	2048	6433.37	3282.91	4051.66	4816.49	5944.54	5793.56
SES3 (low m2-hu)	2049	6438.75	3216.99	3968.04	4817.59	5891.76	5797.25
SES3 (low m2-hu)	2050	6445.18	3150.09	3884.87	4820.43	5835.31	5802.26

## Sheet: SI3.7
GHG emissions results - lower aggregate emission factors
	Row Labels	Housing size (HS)	All strategies	HS + Max circularity	HS + Material substitution	HS + Life extension	HS + Fabrication yield	Historical data
SES1 (high m2-hu)	2000		3471.33	3471.33	3471.33	3471.33	3471.33	3471.33
SES1 (high m2-hu)	2001		1812.03	1812.03	1812.03	1812.03	1812.03	1812.03
SES1 (high m2-hu)	2002		1924.41	1924.41	1924.41	1924.41	1924.41	1924.41
SES1 (high m2-hu)	2003		1866.78	1866.78	1866.78	1866.78	1866.78	1866.78
SES1 (high m2-hu)	2004		2487.64	2487.64	2487.64	2487.64	2487.64	2487.64
SES1 (high m2-hu)	2005		2633.37	2633.37	2633.37	2633.37	2633.37	2633.37
SES1 (high m2-hu)	2006		2707.21	2707.21	2707.21	2707.21	2707.21	2707.21
SES1 (high m2-hu)	2007		2696.04	2696.04	2696.04	2696.04	2696.04	2696.04
SES1 (high m2-hu)	2008		2948.15	2948.15	2948.15	2948.15	2948.15	2948.15
SES1 (high m2-hu)	2009		3217.76	3217.76	3217.76	3217.76	3217.76	3217.76
SES1 (high m2-hu)	2010		3771.05	3771.05	3771.05	3771.05	3771.05	3771.05
SES1 (high m2-hu)	2011		4296.17	4296.17	4296.17	4296.17	4296.17	4296.17
SES1 (high m2-hu)	2012		3903.18	3903.18	3903.18	3903.18	3903.18	3903.18
SES1 (high m2-hu)	2013		4305.4	4305.4	4305.4	4305.4	4305.4	4305.4
SES1 (high m2-hu)	2014		4151.41	4151.41	4151.41	4151.41	4151.41	4151.41
SES1 (high m2-hu)	2015		4741.63	4741.63	4741.63	4741.63	4741.63	4741.63
SES1 (high m2-hu)	2016		4816.43	4816.43	4816.43	4816.43	4816.43	4816.43
SES1 (high m2-hu)	2017		4599.29	4599.29	4599.29	4599.29	4599.29	4599.29
SES1 (high m2-hu)	2018		4467.16	4467.16	4467.16	4467.16	4467.16	4467.16
SES1 (high m2-hu)	2019		4654.19	4654.19	4654.19	4654.19	4654.19	4654.19
SES1 (high m2-hu)	2020		5900.08	5901.83	5900.28	5901.83	5901.54	5901.83
SES1 (high m2-hu)	2021	6150.77	6090.07	6093.37	6148.36	6150.16	6150.32
SES1 (high m2-hu)	2022	6340.23	6216.4	6221.89	6336.53	6338.8	6339.54
SES1 (high m2-hu)	2023	6497.43	6306.92	6315.52	6491.8	6494.91	6496.37
SES1 (high m2-hu)	2024	6634.52	6373.87	6386.85	6625.97	6630.6	6632.91
SES1 (high m2-hu)	2025	6757.99	6423.49	6442.64	6745.07	6752.31	6755.56
SES1 (high m2-hu)	2026	6871.76	6459.13	6486.96	6852.33	6863.88	6868.1
SES1 (high m2-hu)	2027	6978.35	6482.46	6522.46	6949.3	6967.76	6972.89
SES1 (high m2-hu)	2028	7079.54	6494	6550.97	7036.41	7065.64	7071.43
SES1 (high m2-hu)	2029	7176.61	6493.4	6573.81	7113.16	7158.7	7164.67
SES1 (high m2-hu)	2030	7270.52	6479.72	6591.98	7178.39	7247.79	7253.18
SES1 (high m2-hu)	2031	7362.03	6451.73	6606.24	7230.57	7333.56	7337.29
SES1 (high m2-hu)	2032	7451.75	6408.56	6617.21	7268.39	7416.5	7417.25
SES1 (high m2-hu)	2033	7540.2	6350.52	6625.38	7291.71	7496.96	7493.45
SES1 (high m2-hu)	2034	7627.8	6279.86	6631.16	7302.4	7575.23	7566.58
SES1 (high m2-hu)	2035	7714.93	6201.06	6634.91	7304.88	7651.51	7637.78
SES1 (high m2-hu)	2036	7801.91	6120.1	6636.9	7305.4	7725.95	7708.49
SES1 (high m2-hu)	2037	7889.04	6042.77	6637.39	7310.42	7798.66	7780.18
SES1 (high m2-hu)	2038	7976.58	5973.19	6636.6	7324.94	7869.7	7853.97
SES1 (high m2-hu)	2039	8064.76	5913.1	6634.7	7351.48	7939.09	7930.56
SES1 (high m2-hu)	2040	8153.81	5862.14	6631.86	7390.38	8006.85	8010.17
SES1 (high m2-hu)	2041	8243.92	5818.75	6628.21	7440.48	8072.96	8092.75
SES1 (high m2-hu)	2042	8335.28	5780.9	6623.88	7500.03	8137.38	8178.13
SES1 (high m2-hu)	2043	8428.05	5746.65	6618.94	7567.24	8200.04	8266.09
SES1 (high m2-hu)	2044	8522.4	5714.37	6613.5	7640.56	8260.88	8356.48
SES1 (high m2-hu)	2045	8618.45	5682.79	6607.6	7718.78	8319.81	8449.18
SES1 (high m2-hu)	2046	8716.33	5650.98	6601.3	7801.02	8376.76	8544.12
SES1 (high m2-hu)	2047	8816.15	5618.29	6594.62	7886.65	8431.63	8641.27
SES1 (high m2-hu)	2048	8918.02	5584.24	6587.59	7975.23	8484.33	8740.63
SES1 (high m2-hu)	2049	9022	5548.52	6580.2	8066.49	8534.77	8842.22
SES1 (high m2-hu)	2050	9128.17	5510.93	6572.44	8160.24	8582.86	8946.06
		Housing size (HS)	All strategies	HS + Max circularity	HS + Material substitution	HS + Life extension	HS + Fabrication yield	Historical data
SES2 (medium m2-hu)	2000		3471.33	3471.33	3471.33	3471.33	3471.33	3471.33
SES2 (medium m2-hu)	2001		1812.03	1812.03	1812.03	1812.03	1812.03	1812.03
SES2 (medium m2-hu)	2002		1924.41	1924.41	1924.41	1924.41	1924.41	1924.41
SES2 (medium m2-hu)	2003		1866.78	1866.78	1866.78	1866.78	1866.78	1866.78
SES2 (medium m2-hu)	2004		2487.64	2487.64	2487.64	2487.64	2487.64	2487.64
SES2 (medium m2-hu)	2005		2633.37	2633.37	2633.37	2633.37	2633.37	2633.37
SES2 (medium m2-hu)	2006		2707.21	2707.21	2707.21	2707.21	2707.21	2707.21
SES2 (medium m2-hu)	2007		2696.04	2696.04	2696.04	2696.04	2696.04	2696.04
SES2 (medium m2-hu)	2008		2948.15	2948.15	2948.15	2948.15	2948.15	2948.15
SES2 (medium m2-hu)	2009		3217.76	3217.76	3217.76	3217.76	3217.76	3217.76
SES2 (medium m2-hu)	2010		3771.05	3771.05	3771.05	3771.05	3771.05	3771.05
SES2 (medium m2-hu)	2011		4296.17	4296.17	4296.17	4296.17	4296.17	4296.17
SES2 (medium m2-hu)	2012		3903.18	3903.18	3903.18	3903.18	3903.18	3903.18
SES2 (medium m2-hu)	2013		4305.4	4305.4	4305.4	4305.4	4305.4	4305.4
SES2 (medium m2-hu)	2014		4151.41	4151.41	4151.41	4151.41	4151.41	4151.41
SES2 (medium m2-hu)	2015		4741.63	4741.63	4741.63	4741.63	4741.63	4741.63
SES2 (medium m2-hu)	2016		4816.43	4816.43	4816.43	4816.43	4816.43	4816.43
SES2 (medium m2-hu)	2017		4599.29	4599.29	4599.29	4599.29	4599.29	4599.29
SES2 (medium m2-hu)	2018		4467.16	4467.16	4467.16	4467.16	4467.16	4467.16
SES2 (medium m2-hu)	2019		4654.19	4654.19	4654.19	4654.19	4654.19	4654.19
SES2 (medium m2-hu)	2020		5900.08	5901.83	5900.28	5901.83	5901.54	5901.83
SES2 (medium m2-hu)	2021	6056.75	5977.17	5984.15	6050.82	6056.14	6055.63
SES2 (medium m2-hu)	2022	6195.07	6035.56	6046.51	6186.03	6193.65	6193.37
SES2 (medium m2-hu)	2023	6299.6	6056.37	6073.01	6285.93	6297.11	6297.03
SES2 (medium m2-hu)	2024	6382.83	6052	6076.75	6362.26	6378.99	6378.96
SES2 (medium m2-hu)	2025	6451.5	6028.54	6064.86	6420.66	6445.93	6445.7
SES2 (medium m2-hu)	2026	6509.64	5988.89	6041.62	6463.63	6501.93	6500.98
SES2 (medium m2-hu)	2027	6559.9	5933.97	6009.88	6491.62	6549.56	6547.05
SES2 (medium m2-hu)	2028	6604.12	5863.23	5971.63	6503.51	6590.58	6585.19
SES2 (medium m2-hu)	2029	6643.63	5775	5928.33	6496.78	6626.22	6616
SES2 (medium m2-hu)	2030	6679.44	5666.84	5881.1	6467.85	6657.4	6639.63
SES2 (medium m2-hu)	2031	6712.35	5536.22	5830.84	6412.7	6684.8	6655.97
SES2 (medium m2-hu)	2032	6742.98	5381.64	5778.26	6328.19	6708.94	6664.94
SES2 (medium m2-hu)	2033	6771.88	5204.2	5723.87	6213.95	6730.19	6666.91
SES2 (medium m2-hu)	2034	6799.48	5009.04	5668.05	6074.32	6748.87	6663.04
SES2 (medium m2-hu)	2035	6826.15	4805.47	5611.01	5919.12	6765.2	6655.49
SES2 (medium m2-hu)	2036	6852.23	4605.26	5552.83	5762.03	6779.35	6647.11
SES2 (medium m2-hu)	2037	6878	4419.35	5493.58	5616.84	6791.42	6640.72
SES2 (medium m2-hu)	2038	6903.72	4254.93	5433.31	5493.74	6801.49	6638.44
SES2 (medium m2-hu)	2039	6929.62	4114.34	5372.14	5397.42	6809.61	6641.34
SES2 (medium m2-hu)	2040	6955.9	3996.01	5310.24	5327.72	6815.78	6649.57
SES2 (medium m2-hu)	2041	6982.75	3896.17	5247.77	5281.43	6819.99	6662.65
SES2 (medium m2-hu)	2042	7010.33	3810.44	5184.93	5254.13	6822.2	6679.9
SES2 (medium m2-hu)	2043	7038.77	3734.83	5121.84	5241.48	6822.35	6700.62
SES2 (medium m2-hu)	2044	7068.21	3666.06	5058.63	5239.8	6820.37	6724.2
SES2 (medium m2-hu)	2045	7098.76	3601.69	4995.38	5246.2	6816.19	6750.21
SES2 (medium m2-hu)	2046	7130.51	3539.94	4932.15	5258.56	6809.71	6778.31
SES2 (medium m2-hu)	2047	7163.53	3479.58	4868.98	5275.36	6800.83	6808.28
SES2 (medium m2-hu)	2048	7197.88	3419.79	4805.86	5295.54	6789.47	6839.96
SES2 (medium m2-hu)	2049	7233.6	3359.99	4742.79	5318.35	6775.52	6873.25
SES2 (medium m2-hu)	2050	7270.71	3299.83	4679.75	5343.3	6758.91	6908.08
		Housing size (HS)	All strategies	HS + Max circularity	HS + Material substitution	HS + Life extension	HS + Fabrication yield	Historical data
SES3 (low m2-hu)	2000		3471.33	3471.33	3471.33	3471.33	3471.33	3471.33
SES3 (low m2-hu)	2001		1812.03	1812.03	1812.03	1812.03	1812.03	1812.03
SES3 (low m2-hu)	2002		1924.41	1924.41	1924.41	1924.41	1924.41	1924.41
SES3 (low m2-hu)	2003		1866.78	1866.78	1866.78	1866.78	1866.78	1866.78
SES3 (low m2-hu)	2004		2487.64	2487.64	2487.64	2487.64	2487.64	2487.64
SES3 (low m2-hu)	2005		2633.37	2633.37	2633.37	2633.37	2633.37	2633.37
SES3 (low m2-hu)	2006		2707.21	2707.21	2707.21	2707.21	2707.21	2707.21
SES3 (low m2-hu)	2007		2696.04	2696.04	2696.04	2696.04	2696.04	2696.04
SES3 (low m2-hu)	2008		2948.15	2948.15	2948.15	2948.15	2948.15	2948.15
SES3 (low m2-hu)	2009		3217.76	3217.76	3217.76	3217.76	3217.76	3217.76
SES3 (low m2-hu)	2010		3771.05	3771.05	3771.05	3771.05	3771.05	3771.05
SES3 (low m2-hu)	2011		4296.17	4296.17	4296.17	4296.17	4296.17	4296.17
SES3 (low m2-hu)	2012		3903.18	3903.18	3903.18	3903.18	3903.18	3903.18
SES3 (low m2-hu)	2013		4305.4	4305.4	4305.4	4305.4	4305.4	4305.4
SES3 (low m2-hu)	2014		4151.41	4151.41	4151.41	4151.41	4151.41	4151.41
SES3 (low m2-hu)	2015		4741.63	4741.63	4741.63	4741.63	4741.63	4741.63
SES3 (low m2-hu)	2016		4816.43	4816.43	4816.43	4816.43	4816.43	4816.43
SES3 (low m2-hu)	2017		4599.29	4599.29	4599.29	4599.29	4599.29	4599.29
SES3 (low m2-hu)	2018		4467.16	4467.16	4467.16	4467.16	4467.16	4467.16
SES3 (low m2-hu)	2019		4654.19	4654.19	4654.19	4654.19	4654.19	4654.19
SES3 (low m2-hu)	2020		5900.08	5901.83	5900.28	5901.83	5901.54	5901.83
SES3 (low m2-hu)	2021	6014.96	5911.79	5921.39	6006.71	6014.07	6012.74
SES3 (low m2-hu)	2022	6130.55	5924.77	5939.72	6118.03	6128.49	6127.18
SES3 (low m2-hu)	2023	6211.67	5899.15	5921.64	6192.81	6208.12	6206.6
SES3 (low m2-hu)	2024	6270.97	5847.53	5880.64	6242.68	6265.55	6263.37
SES3 (low m2-hu)	2025	6315.28	5776.02	5824.07	6273.02	6307.52	6303.92
SES3 (low m2-hu)	2026	6348.7	5687.42	5756.39	6285.87	6338.09	6331.81
SES3 (low m2-hu)	2027	6373.92	5582.41	5680.59	6281.04	6359.86	6348.96
SES3 (low m2-hu)	2028	6392.81	5460.18	5598.76	6256.47	6374.59	6356.17
SES3 (low m2-hu)	2029	6406.74	5318.75	5512.48	6208.49	6383.55	6353.46
SES3 (low m2-hu)	2030	6416.74	5155.44	5422.99	6132.16	6387.65	6340.25
SES3 (low m2-hu)	2031	6423.6	4967.74	5331.28	6022.14	6387.57	6315.69
SES3 (low m2-hu)	2032	6427.98	4754.62	5238.11	5874.4	6383.81	6279.19
SES3 (low m2-hu)	2033	6430.41	4518.36	5144.03	5688.69	6376.76	6231.05
SES3 (low m2-hu)	2034	6431.33	4265.93	5049.35	5471.08	6366.71	6173.23
SES3 (low m2-hu)	2035	6431.13	4008.97	4954.15	5234.78	6353.84	6109.58
SES3 (low m2-hu)	2036	6430.14	3761.41	4858.32	4997.88	6338.32	6045.18
SES3 (low m2-hu)	2037	6428.65	3535.56	4761.72	4778.38	6320.24	5985.09
SES3 (low m2-hu)	2038	6426.9	3338.82	4664.28	4589.26	6299.63	5932.97
SES3 (low m2-hu)	2039	6425.11	3172.78	4566.06	4436.21	6276.52	5890.53
SES3 (low m2-hu)	2040	6423.5	3034.57	4467.21	4318.52	6250.87	5857.72
SES3 (low m2-hu)	2041	6422.23	2919.01	4367.96	4231.57	6222.65	5833.42
SES3 (low m2-hu)	2042	6421.46	2820.52	4268.54	4169.31	6191.77	5816.12
SES3 (low m2-hu)	2043	6421.31	2734.18	4169.14	4125.83	6158.14	5804.33
SES3 (low m2-hu)	2044	6421.91	2656.08	4069.92	4096.19	6121.66	5796.8
SES3 (low m2-hu)	2045	6423.35	2583.36	3971	4076.53	6082.19	5792.57
SES3 (low m2-hu)	2046	6425.7	2513.99	3872.44	4064.01	6039.61	5790.92
SES3 (low m2-hu)	2047	6429.03	2446.59	3774.27	4056.63	5993.77	5791.37
SES3 (low m2-hu)	2048	6433.37	2380.25	3676.52	4052.97	5944.54	5793.56
SES3 (low m2-hu)	2049	6438.75	2314.36	3579.17	4052.04	5891.76	5797.25
SES3 (low m2-hu)	2050	6445.18	2248.56	3482.18	4053.18	5835.31	5802.26
